# Supplementary material for: Common gray and white matter abnormalities in schizophrenia and bipolar disorder
Source: PLoS One. 2020 May 7;15(5):e0232826. doi: 10.1371/journal.pone.0232826 (PMC7205291; doi:10.1371/journal.pone.0232826)
Supplement: S1 Table — (XLSX) [file pone.0232826.s001.xlsx]

## Sheet: S1 Table
S1 Table. Brain areas showing a significant difference in gray matter volume among schizophrenia, bipolar disorder and healthy control groups at the level of FWE-corrected P < 0.017.
schizophrenia vs. healthy control					bipolar disorder vs. healthy control
T max	peak coordinates (MNI)			cluster size (mm3)	T max	peak coordinates (MNI)			cluster size (mm3)
	x	y	z			x	y	z
5.64218	10	-36	4	5268	-5.9376	-21	-35	24	186
5.49098	-6	-13	4	5268	5.2849	8	-12	1	155
5.45503	0	-19	7	5268	5.5292	-38	14	-15	84
5.64218	4	47	-2	2464	5.3109	-36	20	0	68
5.49098	0	39	-23	2464	5.3952	56	9	18	54
5.45503	0	41	-12	2464	5.2288	-2	48	21	37
6.09581	-39	17	-14	2440	5.1792	-4	-12	3	30
5.33984	-22	14	-12	2440	5.1447	2	-16	4	7
5.84238	-2	27	28	1252
5.22056	0	8	37	1252
5.61641	-38	5	3	864
5.31126	-2	48	22	611
5.22649	-6	45	28	611
5.47776	-6	18	-6	513
5.07333	2	12	-11	513
5.34636	27	8	-14	398
5.49665	38	18	-15	375
5.06522	-45	-67	28	314
5.29436	54	14	7	226
5.0667	9	20	-5	169
5.28881	30	-9	-17	101
5.18736	2	59	-14	101
5.20188	-46	9	28	94
5.30532	50	14	30	88
5.15825	-48	29	19	84
5.03841	46	17	-6	68
5.09095	-12	-40	3	54
5.00697	-40	-12	-8	44
5.05041	-4	-27	37	37
4.97858	-52	11	-6	30
5.05981	-60	-6	6	20
4.91224	46	2	0	10
4.90181	-24	45	27	3
4.89828	-50	32	-15	3
