# Supplementary material for: Common gray and white matter abnormalities in schizophrenia and bipolar disorder
Source: PLoS One. 2020 May 7;15(5):e0232826. doi: 10.1371/journal.pone.0232826 (PMC7205291; doi:10.1371/journal.pone.0232826)
Supplement: S2 Table — (XLSX) [file pone.0232826.s002.xlsx]

## Sheet: S2 Table
S2 Table. Brain areas showing a significant difference in fractional anisotropy among schizophrenia, bipolar disorder and healthy control groups at the level of FWE-corrected P < 0.017.
schizophrenia vs. healthy control					bipolar disorder vs. healthy control
T max	peak coordinates (MNI)			cluster size (mm3)	T max	peak coordinates (MNI)			cluster size (mm3)
	x	y	z			x	y	z
5.9488	-19	33	16	3475	6.4093	-9	17	22	5205
6.1384	7	11	24	1834	5.4722	-26	-67	15	605
5.5466	-26	-67	14	1558	4.9109	21	19	5	488
5.9818	-29	-22	0	1095	4.9184	29	15	3	412
5.6287	34	-30	5	832	4.0843	25	-52	22	338
4.9704	26	-54	16	553	3.7005	-30	10	-8	296
5.1457	20	42	2	548	5.124	-17	-53	31	269
6.751	-17	-28	12	529	4.4986	0	-4	18	212
5.3124	21	19	7	527	3.6457	16	-64	42	209
5.6751	-28	-25	-8	492	3.8115	-34	-2	-9	167
5.1582	-21	10	13	374	4.1274	-10	-20	34	155
4.6058	-44	-41	-3	321	3.8426	-34	-11	40	147
4.0206	35	36	2	309	4.3933	-26	-29	26	138
4.4505	-50	-37	11	243	3.663	-28	-13	-11	116
4.5511	-40	28	11	216	3.9332	33	-11	41	106
5.0304	35	-62	1	211	4.716	-22	-27	37	103
4.916	-34	-52	27	194	4.5506	-26	-32	-3	97
4.0038	-6	-15	27	167	3.9059	30	-20	-1	97
4.2804	32	25	30	166	4.6533	28	-18	-6	95
4.3337	-53	-20	0	164	4.8221	28	-27	-6	92
4.5629	-15	8	52	164	3.783	-50	-33	8	85
4.3028	24	-82	9	161	4.4433	9	-2	-9	84
4.4991	-40	0	26	153	3.716	-20	11	13	79
3.4916	21	42	14	148	3.805	-29	-45	17	79
4.3262	28	18	4	127	3.1112	35	0	-12	77
3.9389	-44	-26	-13	126	3.8695	37	-35	4	77
4.2544	38	7	19	121	4.1015	-38	-58	14	76
2.9334	17	-3	51	111	3.5464	-22	6	17	76
3.4748	57	-36	18	109	4.5134	-28	-13	24	73
5.811	19	-21	-3	108	4.4281	-24	-25	3	70
3.9369	28	28	14	100	3.1279	-39	-47	19	70
3.8486	-5	-37	20	93	3.6668	-35	-27	27	70
3.832	-29	-45	17	88	3.9894	35	-30	5	69
4.0037	-28	16	1	87	3.744	-34	31	13	63
3.0789	50	-44	-2	85	3.4061	17	-15	-9	62
3.6159	-33	34	23	84	4.7903	13	-32	36	62
4.1868	17	-84	20	83	4.1178	-33	-8	41	60
3.5786	37	-58	19	79	4.8416	20	-27	1	59
3.4762	-15	-8	-3	78	3.1932	50	-23	4	59
3.8833	45	-9	-14	77	4.0026	41	-27	8	58
3.7618	-17	-84	16	77	3.7312	-19	13	-13	57
3.664	-37	-58	16	76	4.3231	-37	-67	-10	57
4.0241	30	20	40	72	3.8214	-41	0	27	55
4.2532	-14	-9	17	70	3.5992	-42	-22	35	55
3.5124	-26	-31	27	69	3.2046	39	-30	-2	52
3.7889	43	-37	-7	68	4.9061	-17	13	3	52
3.5797	52	-21	4	67	4.0086	37	-64	25	52
2.9917	19	27	30	67	3.4203	6	-23	-8	51
2.8749	24	36	-4	66	3.7441	56	-46	3	51
3.2098	-16	52	17	65	4.2505	18	-32	7	51
3.7837	-13	39	36	65	4.1988	-28	-22	2	50
3.3227	2	-25	-12	64	3.7477	20	-42	29	47
5.4406	-28	-9	25	63	4.2516	-28	-61	0	44
3.7487	-19	31	29	63	4.6285	-12	39	-16	43
3.3171	39	-14	-13	62	3.8017	-39	-39	-10	42
3.4766	12	-68	45	61	3.4872	-37	35	4	42
3.5391	47	-10	26	60	3.2855	41	27	15	42
3.7951	9	-35	64	60	3.6194	12	10	1	40
3.8435	9	-41	20	59	3.5232	-14	-50	20	40
4.8056	37	-50	-11	57	4.6848	-22	-72	-30	39
3.8199	38	-34	3	57	4.1029	-30	-82	-8	39
4.6708	42	-25	8	57	4.5503	13	58	-5	39
3.6201	-10	-30	25	57	3.2484	35	-59	-1	39
3.8682	15	-44	43	57	3.9463	37	-8	48	39
3.7532	17	-51	31	56	3.478	60	-31	13	38
3.3167	-55	-34	-9	55	3.1171	38	-54	26	38
3.5395	-33	-68	22	55	3.5989	-33	-64	6	37
3.4572	14	46	-13	54	3.2589	47	-53	17	37
3.7635	-33	42	-3	52	3.9337	-12	-90	13	36
3.762	33	-3	41	52	3.4878	31	29	-8	35
4.1169	-12	-14	-14	51	3.0649	30	-46	21	35
4.7484	23	36	11	50	3.8547	-11	2	-11	34
3.5781	23	-79	28	48	3.0193	-34	-59	2	34
3.4391	-14	-8	-11	47	3.5238	-48	-24	-18	33
3.7685	-26	-13	47	47	3.6961	28	-27	12	33
4.2298	-23	-3	17	46	4.5798	-15	-32	11	33
5.1944	-7	1	5	45	4.1851	-30	-14	49	33
5.3954	32	13	16	45	2.6143	40	-14	-12	32
3.0593	13	49	30	45	3.6011	-5	-22	-13	32
2.7316	16	-12	54	45	2.6134	43	-13	29	32
4.5901	-31	40	17	44	2.946	-25	-11	45	32
3.95	-45	-12	-13	43	3.0262	8	48	-18	31
5.262	-8	33	5	43	4.4867	-10	28	-2	31
4.0298	-11	-1	3	42	3.8959	-8	33	2	31
3.9677	15	-80	3	42	3.3281	-39	5	18	31
3.0508	-13	58	3	42	4.1449	0	2	11	30
5.0272	19	-27	13	42	2.9759	34	34	10	30
3.6492	40	29	14	42	3.8089	-2	-26	-13	29
3.5385	14	-39	13	41	4.3236	9	-84	0	29
3.0247	21	39	24	41	3.4698	47	6	14	29
3.4074	47	0	28	40	4.4348	-13	-9	16	29
3.5137	5	-8	26	40	3.2224	-54	-9	21	29
4.4565	-49	-17	-18	39	3.5956	8	16	-13	28
3.3146	38	-50	-12	38	3.1101	-32	-28	3	28
5.9094	-3	2	-2	38	4.1413	-8	20	26	28
3.7976	35	-8	38	38	3.211	-2	-25	23	28
3.9006	-6	-9	36	37	3.071	-9	-31	34	28
2.9638	20	-34	39	36	3.3277	50	-22	-20	27
3.5379	34	-15	-2	35	3.4298	37	-59	-9	27
3.2234	36	-52	35	35	3.4018	14	46	-14	26
4.0523	20	-37	24	34	3.2297	-43	35	-8	26
3.6301	-4	-2	-11	33	3.2795	-16	-18	-6	26
4.3035	27	50	0	33	3.6424	-22	90	0	26
3.0842	17	-7	8	33	3.6203	17	75	2	26
2.5634	-20	23	48	33	3.5078	-22	-37	10	26
3.478	-12	22	67	33	3.223	-17	-56	4	26
4.3782	-11	24	-6	32	3.2535	52	44	19	26
5.0075	-33	15	6	31	3.8361	-16	-49	23	25
3.8191	-48	-12	5	31	2.8214	-27	65	30	25
3.624	21	40	33	31	3.0816	-35	9	-2	24
3.9614	-24	73	2	30	3.7107	35	60	-35	23
3.027	50	11	25	30	4.1582	6	46	-26	23
3.322	-23	69	33	30	3.1137	-39	36	-18	23
5.7567	-11	37	33	30	3.7548	-18	31	-1	23
3.7065	-16	65	54	30	3.3351	-1	-8	6	23
4.4034	13	25	-10	29	3.2183	-10	24	7	23
3.7649	-9	7	12	29	4.2185	13	25	-10	22
2.7966	13	10	-11	28	4.7831	16	26	13	22
2.9222	19	15	-7	28	3.3769	-12	9	15	22
2.6618	-44	40	0	28	4.7724	-21	39	28	22
3.4797	-8	-32	2	28	4.106	25	67	-34	21
3.3534	-21	41	26	28	2.7778	15	13	-10	21
3.6369	32	-23	31	28	3.5836	-32	14	8	21
4.1336	-49	-3	17	27	3.3486	-5	14	15	21
3.0344	-58	28	-9	26	3.4708	-29	2	18	21
2.8627	-16	-54	-2	26	3.0609	-47	9	26	21
4.0109	-18	26	2	26	2.7485	-10	47	27	21
3.8311	32	26	26	26	3.1544	-46	4	-27	20
3.0679	-40	4	41	26	2.4684	-18	-26	-13	20
3.4024	-25	-29	1	25	3.1663	-24	-36	-4	20
2.8842	-14	72	5	25	3.3489	35	51	8	20
2.9204	-60	29	10	25	3.4819	51	37	11	20
3.6009	11	44	16	25	3.5163	15	52	20	20
2.806	36	-25	17	25	3.9288	18	27	3	19
4.3793	7	35	56	25	3.0977	22	0	18	19
3.2317	-1	-7	6	24	4.283	-32	-13	16	19
3.1449	-39	37	-17	23	3.5985	39	6	25	19
3.1716	-27	83	0	23	3.8474	-51	-4	29	19
2.9341	-30	18	11	23	3.7239	-23	83	34	19
3.4079	39	26	-20	22	3.733	-13	37	40	19
3.9307	-61	24	-11	22	2.8905	9	69	40	19
2.5046	-40	36	-7	22	2.9615	20	44	52	19
3.905	37	43	6	22	2.8826	-35	55	-10	18
2.7732	-43	36	33	22	3.4427	17	21	-6	18
4.4579	7	34	41	22	3.4038	22	91	-5	18
3.6178	20	44	52	22	2.897	36	58	-3	18
4.2074	14	23	64	22	4.2822	-7	-28	0	18
3.3948	49	19	-23	21	2.7207	23	83	0	18
3.3379	-35	9	-2	21	2.6819	-32	64	1	18
2.9084	-37	-21	19	21	2.8543	-42	-14	14	18
4.0361	21	42	33	21	4.4362	-12	50	18	18
3.0989	-29	58	40	21	3.8942	-10	42	21	18
3.2296	-17	-21	45	21	3.4446	-23	79	28	18
3.5453	16	58	49	21	3.1824	-9	-24	-13	17
3.162	-14	-34	40	20	3.0856	-56	32	-9	17
3.125	-42	12	-21	19	3.7324	7	0	-7	17
3.2578	18	-35	-7	19	2.4989	-29	-33	6	17
4.2465	-12	-30	3	19	3.0883	-14	31	11	17
3.0127	23	71	28	19	3.3915	13	78	19	17
2.9032	-12	61	34	19	2.4803	34	26	37	17
3.0986	29	59	38	19	2.9311	19	66	38	17
2.7408	-14	-31	43	19	3.9526	41	23	37	17
3.08	16	63	48	19	4.5011	18	47	-33	16
3.3004	-39	-10	-29	18	3.4014	-60	23	-12	16
4.2659	-5	3	-4	18	3.6929	-4	21	-11	16
2.7171	4	19	0	18	3.0845	-37	49	-11	16
2.9311	27	64	0	18	4.4651	4	0	-7	16
3.9585	-7	-28	12	18	2.9467	-20	20	-4	16
3.6573	12	90	12	18	5.0228	7	20	14	16
4.2243	9	24	26	18	3.4828	44	23	30	16
3.0029	43	44	29	18	3.6974	-31	10	45	16
3.6483	52	32	36	18	4.3283	-13	27	-15	15
2.8525	-49	33	39	18	2.3799	-28	-40	-2	15
3.2167	13	33	57	18	2.8985	7	1	7	15
3.2098	-11	4	64	18	3.0225	-19	-49	17	15
3.945	-8	-17	-14	17	2.9108	11	43	28	15
3.0162	-51	45	-11	17	4.964	18	-2	34	15
2.3894	19	-50	5	17	3.3132	8	37	56	15
4.5138	-19	35	9	17	4.0988	37	58	-36	14
3.4203	18	37	8	17	2.678	-59	17	-15	14
2.9283	0	11	25	17	3.3908	35	56	-9	14
3.9857	18	-15	35	17	3.2656	-3	-7	-8	14
2.8921	-51	6	-25	16	3.6653	-6	11	13	14
2.787	-24	-22	-7	16	3.4928	24	85	13	14
2.6729	-37	53	-2	16	2.7154	-49	36	16	14
2.9559	43	32	-1	16	3.4099	-52	-3	19	14
2.9969	-54	6	20	16	2.828	33	45	32	14
2.6667	39	5	25	16	2.8812	-12	-46	-16	13
3.0551	13	-48	28	16	2.7851	4	18	-1	13
3.9367	28	31	38	16	3.077	-42	-33	-1	13
2.6556	34	9	-16	15	3.423	20	34	5	13
3.1989	33	-26	-11	15	2.9309	-50	33	12	13
2.4947	-43	21	-2	15	2.7042	10	37	12	13
2.9775	-26	-40	-3	15	2.6976	9	80	25	13
2.7853	-12	-10	1	15	3.6678	21	49	25	13
3.3809	38	43	5	15	3.4131	21	75	34	13
2.8462	-28	-35	5	15	3.3098	49	25	-19	12
2.8209	29	27	38	15	3.3094	14	6	-11	12
2.5335	35	9	37	15	2.4654	-23	23	3	12
3.2908	20	62	51	15	2.8082	37	43	6	12
4.5522	30	19	51	15	3.1557	11	93	9	12
3.3383	54	10	-23	14	2.9299	-16	85	18	12
2.9195	-50	19	-18	14	2.5592	-28	69	22	12
3.248	40	11	-14	14	2.9037	-24	71	32	12
3.4052	-14	14	-14	14	2.7412	43	47	36	12
2.6759	-31	56	-12	14	3.5093	12	28	35	12
2.7201	14	-20	-12	14	2.5882	-50	37	38	12
2.5083	-18	-49	-7	14	3.6196	23	51	57	12
3.2226	-57	40	-4	14	2.987	-44	10	-26	11
2.9061	-46	51	12	14	3.0383	-55	15	-19	11
3.0337	-27	-16	21	14	3.6085	0	18	-8	11
3.2009	7	-4	34	14	3.3512	-17	4	-10	11
5.4539	18	0	34	14	2.8373	28	49	-1	11
2.3258	30	-18	38	14	2.6646	36	27	-1	11
2.5198	16	-25	40	14	3.6362	-4	8	1	11
3.1139	16	21	60	14	2.7396	-29	56	0	11
3.1097	12	21	1	13	3.1168	38	45	1	11
2.8258	12	-7	4	13	2.7961	-35	59	3	11
3.9097	-10	24	6	13	3.2011	33	16	2	11
2.7502	-31	-33	7	13	3.0871	-34	10	3	11
3.9004	-37	60	7	13	2.5044	21	84	11	11
3.0273	18	43	7	13	2.7979	-46	39	18	11
2.8351	-18	-52	10	13	3.3638	30	48	21	11
2.4611	23	80	11	13	2.5029	-28	13	26	11
3.5915	4	13	13	13	3.5275	-14	51	25	11
3.7206	32	69	17	13	3.1306	-29	44	25	11
3.2483	15	43	21	13	3.092	-52	39	28	11
4.3382	8	-23	24	13	3.0977	-36	67	36	11
3.4837	9	31	34	13	2.432	31	50	34	11
2.9712	28	58	35	13	3.5716	-12	28	35	11
4.1148	4	19	-17	12	3.317	-9	72	45	11
2.8744	-9	-39	-18	12	4.2619	5	35	-29	10
3.328	-15	14	-12	12	3.7956	34	36	-21	10
2.7262	34	59	-9	12	4.6201	-50	19	-17	10
3.0837	-13	24	1	12	2.9221	12	26	-15	10
3.5315	17	75	2	12	3.1305	-3	28	-12	10
3.7643	-10	7	8	12	3.121	-10	9	-13	10
3.1891	8	93	8	12	2.6244	16	-18	-12	10
5.9206	31	48	22	12	3.4403	-17	7	-11	10
3.2551	21	48	26	12	2.3573	-26	40	-5	10
3.0846	26	22	27	12	2.9559	36	18	-6	10
3.3934	-25	52	28	12	3.6394	17	18	-3	10
3.118	-24	81	33	12	2.9755	-23	31	-2	10
2.9103	-25	49	31	12	2.5848	-33	-6	1	10
2.8724	-51	22	-21	11	3.6662	-5	23	3	10
4.6166	3	-3	-12	11	4.6882	16	-32	20	10
4.3809	0	18	-8	11	4.041	18	48	30	10
3.7476	-17	4	-10	11	2.6468	-17	51	32	10
3.5413	48	17	4	11	4.3325	10	5	32	10
3.0722	-45	49	8	11	2.7624	38	58	35	10
3.4876	10	9	7	11	3.8732	21	46	36	10
2.671	33	4	6	11	2.4573	-21	25	40	10
3.3958	-33	-41	17	11	3.3502	-20	-12	-13	9
3.2694	32	60	33	11	2.8571	3	-2	-11	9
3.5718	-11	29	31	11	3.0302	-20	14	-5	9
2.6734	35	30	34	11	2.8251	34	70	-3	9
5.8651	-13	32	36	11	2.6432	-50	44	-2	9
2.5719	-23	23	38	11	2.9888	-38	37	0	9
3.3281	19	74	41	11	2.8736	28	66	1	9
2.5442	28	62	43	11	3.1786	-15	43	2	9
2.7808	-33	-8	47	11	2.6958	-13	-31	3	9
2.8458	-46	5	-26	10	3.2774	35	48	4	9
2.4278	-50	24	-18	10	2.538	13	86	18	9
2.721	-54	28	-12	10	2.3639	-3	16	19	9
3.0899	-14	6	-11	10	2.5564	-38	-5	22	9
2.8414	12	-53	-12	10	2.8423	35	77	23	9
3.8287	3	19	-4	10	4.0801	-32	14	27	9
3.0899	-9	12	-1	10	2.5313	21	38	28	9
4.0817	7	7	-1	10	2.6924	35	55	33	9
2.8126	57	15	0	10	2.6285	36	62	36	9
2.7917	36	38	9	10	2.4885	32	62	39	9
2.9128	-11	5	10	10	2.604	-33	44	-15	8
4.964	16	-27	24	10	2.4236	-2	30	-14	8
2.9327	-29	9	24	10	2.8653	-31	35	-11	8
3.9152	10	-52	29	10	3.6983	-13	86	-1	8
3.9744	-19	-3	34	10	3.6469	1	-10	-2	8
4.3145	-13	28	35	10	2.9334	-28	47	-1	8
4.8928	21	48	36	10	3.5848	-11	9	-2	8
3.0067	-31	-21	41	10	3.3181	39	43	1	8
2.8957	31	7	42	10	2.6604	38	43	4	8
2.7234	11	71	45	10	2.6344	-12	75	5	8
3.7706	-35	10	57	10	2.3467	-26	-33	5	8
3.6741	-12	26	-14	9	2.4205	-31	68	8	8
3.8583	-9	9	-14	9	3.147	-7	3	9	8
3.2466	-14	24	-11	9	2.4692	-7	20	15	8
2.6115	38	14	-10	9	2.531	20	80	17	8
3.5088	-48	42	-7	9	4.9556	7	-31	18	8
3.7158	-47	43	-5	9	3.1324	-43	-7	18	8
2.573	23	-20	-5	9	2.8656	-29	12	25	8
2.8758	36	-33	-5	9	3.2887	35	58	30	8
3.5522	-10	-4	0	9	2.7436	39	2	41	8
3.8766	-8	2	0	9	2.3746	-47	0	-30	7
3.0463	-43	42	3	9	3.2498	6	34	-26	7
2.8939	30	-5	9	9	2.39	-46	12	-25	7
2.8375	-10	27	11	9	2.8187	3	23	-20	7
2.5804	33	49	11	9	3.5563	-12	12	-13	7
2.4071	27	25	13	9	2.5385	18	-35	-8	7
3.7596	-7	38	16	9	2.7996	15	83	-6	7
3.5262	21	1	19	9	3.3381	3	19	-4	7
3.9809	-52	25	24	9	2.6008	27	27	-2	7
3.1703	31	22	27	9	2.2606	23	82	4	7
4.5366	23	44	33	9	2.283	-23	-36	4	7
3.5646	27	32	33	9	3.6976	-7	-2	5	7
4.85	10	5	32	9	2.5577	27	-15	5	7
2.7208	-33	48	33	9	2.826	-36	41	11	7
2.9516	-33	-21	36	9	2.9433	42	-28	10	7
3.0823	-22	68	36	9	2.5211	32	55	13	7
4.1213	11	26	35	9	2.4201	10	5	12	7
2.7398	45	46	38	9	3.1879	16	17	17	7
2.4654	-18	43	38	9	2.8731	36	-25	17	7
2.7614	-20	50	49	9	2.8465	-23	-19	19	7
2.9146	27	19	53	9	2.6257	17	44	22	7
2.8709	47	8	-23	8	2.7007	-1	-10	22	7
3.178	-35	-1	-20	8	3.6222	51	-3	25	7
2.7831	23	-13	-18	8	3.1951	21	31	32	7
3.3296	8	18	-17	8	2.3059	42	21	32	7
2.5966	-12	-45	-16	8	3.1969	27	22	32	7
2.292	48	-7	-14	8	2.6069	45	45	37	7
2.466	33	45	-14	8	2.8548	33	-1	36	7
2.4223	-53	32	-10	8	2.9474	-50	31	38	7
2.9438	16	3	-10	8	2.6165	18	69	40	7
3.3038	-34	83	-9	8	2.7718	-31	60	44	7
3.3263	25	11	-4	8	2.9176	-18	41	56	7
3.1029	-9	-26	-6	8	2.9491	-4	33	-25	6
3.1724	44	33	-2	8	3.2714	7	33	-21	6
2.3751	-43	43	-2	8	3.0877	12	23	-20	6
3.6136	12	10	-1	8	3.0479	16	-32	-16	6
2.9698	-14	31	-1	8	3.2139	10	-47	-16	6
2.5691	-29	-37	2	8	3.8205	3	17	-14	6
2.7367	-27	52	3	8	2.706	-38	53	-13	6
2.7682	-15	-57	2	8	2.7214	-15	24	-11	6
2.765	31	-5	8	8	3.747	-4	-4	-9	6
2.8783	-17	-8	7	8	3.5016	33	1	-8	6
2.4715	56	33	10	8	2.6219	-32	74	-6	6
2.8511	10	23	12	8	2.6697	-40	22	-4	6
2.6475	-1	41	15	8	2.5796	34	9	-1	6
2.9126	12	-57	14	8	3.42	29	59	-1	6
4.3875	-29	56	15	8	2.7705	39	37	1	6
3.9049	-12	50	18	8	2.8841	-35	62	1	6
4.2149	-14	48	20	8	2.6113	38	38	3	6
2.6968	53	6	19	8	3.0243	-27	52	4	6
2.7214	8	86	22	8	3.3447	25	54	5	6
2.9305	-53	39	23	8	3.2554	-20	90	5	6
3.0242	-52	39	28	8	2.4383	11	76	4	6
2.8512	-56	38	27	8	3.5301	-7	9	7	6
2.9603	-51	-4	28	8	2.6606	-11	70	7	6
4.4047	21	51	35	8	3.1797	20	35	7	6
2.6738	42	46	34	8	2.8984	-13	30	7	6
2.7498	-26	14	34	8	2.5983	22	33	9	6
2.4788	-29	43	38	8	2.6746	-12	9	10	6
2.8356	-41	20	38	8	3.7688	-19	27	13	6
2.8084	28	40	40	8	2.8372	-23	-34	14	6
2.8422	22	31	41	8	2.7686	-23	86	14	6
3.033	37	-2	44	8	3.2372	-13	5	15	6
2.7244	8	-35	49	8	2.9016	39	-25	15	6
3.83	23	48	53	8	2.4975	-30	54	15	6
2.8968	-18	41	56	8	2.4341	26	73	18	6
3.3738	-15	56	59	8	3.8244	-41	53	25	6
2.5483	14	7	61	8	3.143	2	19	24	6
3.5514	23	-11	-20	7	3.3886	32	29	25	6
3.1942	6	-47	-20	7	2.7327	-5	18	25	6
3.6195	-5	21	-18	7	2.9254	-34	-9	26	6
3.0921	3	20	-15	7	2.6049	42	52	30	6
3.1423	39	59	-12	7	2.4163	-39	7	30	6
2.3747	32	55	-11	7	2.5002	49	0	32	6
2.5337	-10	-1	-11	7	2.4173	-25	80	34	6
3.744	3	25	-9	7	2.1629	-26	15	33	6
2.2045	23	-19	-10	7	2.5324	-35	49	34	6
4.8662	39	-32	-8	7	2.5155	40	5	38	6
2.6414	-39	47	-5	7	3.1805	-18	64	40	6
4.2428	47	43	-5	7	2.4874	-17	59	53	6
3.1627	-41	43	-5	7	3.1916	-17	65	54	6
2.43	-34	-6	-4	7	3.3014	16	32	55	6
3.5	11	-9	-1	7	3.0874	16	38	63	6
3.1653	-27	57	0	7	2.6121	35	0	-17	5
3.2857	57	13	1	7	2.2193	-10	-51	-17	5
3.2823	39	43	2	7	2.5913	-2	32	-15	5
2.8072	-23	-36	3	7	2.8317	-12	-49	-16	5
2.8668	13	75	3	7	2.4693	-36	4	-13	5
2.7513	27	-14	8	7	2.7093	-22	-18	-13	5
2.6899	36	42	8	7	2.529	-5	7	-12	5
2.3193	-2	36	9	7	2.7385	-59	28	-10	5
3.7027	-16	93	13	7	2.5201	15	-48	-10	5
3.8358	-23	28	15	7	2.4024	-18	-47	-9	5
4.2099	-15	19	16	7	2.3016	-12	-23	-5	5
3.6871	-3	-22	16	7	4.5079	-12	11	-4	5
4.3213	29	-17	17	7	2.1427	12	86	-3	5
3.1603	-33	2	20	7	2.6367	-9	12	0	5
3.8695	11	49	21	7	2.4713	34	13	1	5
2.9674	34	5	21	7	2.5689	-10	-4	1	5
2.6482	-51	-3	23	7	2.3655	34	7	2	5
3.7927	-12	86	25	7	3.0214	-7	-31	5	5
2.6912	33	-8	25	7	2.3379	-37	43	2	5
2.505	-22	-35	27	7	2.7598	-35	9	3	5
3.178	-35	52	34	7	2.7926	12	-7	4	5
4.721	22	47	35	7	2.3701	31	69	6	5
3.0201	-39	22	37	7	3.4803	5	3	7	5
2.564	-40	54	40	7	3.2862	-17	33	10	5
3.3861	40	7	42	7	2.7588	-21	86	12	5
2.2763	18	-16	44	7	2.6315	-35	37	12	5
3.1427	30	13	47	7	2.3865	31	14	11	5
3.0393	-17	31	54	7	3.5336	8	19	13	5
3.2373	-16	26	57	7	2.5589	-8	20	13	5
2.5632	20	20	60	7	3.547	-7	17	13	5
2.9826	-17	-30	-19	6	3.0351	30	15	14	5
2.724	-24	-27	-11	6	2.914	-12	44	17	5
3.2987	-4	23	-11	6	3.5177	-53	1	17	5
2.6457	17	9	-11	6	2.5172	19	27	16	5
3.1899	36	70	-8	6	3.0207	4	22	17	5
4.2763	8	0	-6	6	2.9472	34	79	18	5
2.4999	32	-6	-8	6	2.9793	20	-31	18	5
2.8387	32	-29	-8	6	2.2614	-46	52	19	5
2.8287	-32	81	-5	6	2.3681	-36	58	24	5
2.3066	12	-57	-6	6	2.9978	49	45	22	5
2.6809	21	-38	-4	6	2.3962	34	80	26	5
2.8288	-19	78	-3	6	3.2735	28	42	25	5
3.5046	34	69	-2	6	2.6262	34	57	27	5
3.1095	-22	27	-3	6	3.2847	30	23	26	5
4.8346	-27	27	-1	6	2.4108	-37	22	29	5
2.1874	-43	50	3	6	2.4168	-38	7	31	5
4.4947	-15	34	6	6	3.4787	-10	35	33	5
2.5423	12	22	6	6	3.1965	18	3	35	5
2.3515	56	29	8	6	2.2752	-28	26	38	5
3.067	-30	-11	8	6	3.577	21	16	37	5
2.6041	-33	0	10	6	2.511	17	72	41	5
2.9867	-32	-37	10	6	2.6864	17	68	42	5
3.92	-23	-38	12	6	2.4214	48	16	-22	4
3.3817	11	3	14	6	2.994	4	22	-20	4
2.6149	12	88	15	6	2.4803	-41	39	-17	4
4.2566	-14	14	15	6	2.3683	-19	-19	-19	4
2.3405	40	-12	15	6	2.7562	-45	8	-15	4
2.7518	-14	9	16	6	2.284	-18	-9	-15	4
3.2286	14	50	20	6	2.9324	38	41	-13	4
3.4308	-23	48	21	6	2.2753	-50	35	-14	4
4.0679	-12	44	21	6	2.4598	22	-4	-12	4
3.5992	34	10	23	6	2.6315	-50	45	-11	4
2.1902	26	51	26	6	2.7915	-4	1	-9	4
2.2551	11	26	26	6	2.0838	16	-39	-9	4
4.0761	-32	14	26	6	2.2492	32	21	-8	4
3.4393	17	-32	27	6	2.3547	-8	11	-7	4
2.3528	35	76	29	6	2.9727	-41	-34	-7	4
3.1273	18	47	31	6	2.2373	35	15	-6	4
2.3845	13	13	32	6	2.3457	14	85	-4	4
3.6368	28	31	34	6	2.763	34	64	-4	4
2.3569	38	55	35	6	2.6823	13	7	-4	4
2.7191	-34	56	35	6	2.4064	39	24	-4	4
2.7621	-20	38	36	6	3.4261	-25	-37	-3	4
2.2728	27	53	37	6	2.2937	-42	23	-2	4
3.1042	33	16	38	6	2.9639	-6	6	-2	4
2.8535	32	14	38	6	2.1873	-10	-7	-1	4
2.671	24	19	45	6	2.658	-15	-23	-1	4
2.6938	-22	59	45	6	2.7243	28	-35	-2	4
3.1388	8	-40	46	6	2.3031	-35	70	0	4
2.494	13	-20	50	6	2.7994	5	22	1	4
2.7917	18	36	56	6	2.5301	33	20	-1	4
2.9891	28	18	55	6	4.1088	-17	30	1	4
3.1039	24	47	58	6	2.2933	37	79	3	4
2.8738	17	39	58	6	2.987	29	31	4	4
2.5307	-33	0	-31	5	2.5982	-12	74	4	4
3.2383	42	14	-20	5	3.2552	15	35	7	4
2.4913	22	-17	-15	5	2.4821	-8	-32	5	4
3.5868	6	21	-14	5	3.6036	-10	79	5	4
2.801	44	18	-12	5	2.4568	36	49	5	4
3.0117	29	9	-12	5	2.7385	-61	25	6	4
3.799	8	-3	-12	5	2.1857	-29	73	8	4
3.1577	9	26	-10	5	2.3339	31	31	7	4
2.2034	-15	2	-11	5	2.6504	27	23	7	4
2.5869	17	1	-11	5	2.2564	16	36	9	4
2.9681	12	-3	-10	5	2.4382	-4	15	10	4
2.9868	51	-3	-10	5	2.9777	-11	-29	11	4
2.5115	43	35	-8	5	2.3131	-41	51	13	4
2.6356	51	35	-9	5	2.3516	-40	-31	12	4
2.9306	-11	-4	-8	5	2.7933	-18	87	13	4
2.52	-33	69	-7	5	2.5452	54	38	14	4
3.6688	35	69	-7	5	3.3405	10	3	13	4
4.1729	-34	-5	-7	5	2.9655	28	58	15	4
3.1021	11	24	-6	5	3.3022	-13	13	15	4
2.6911	25	-50	-7	5	3.0255	11	45	18	4
2.5056	20	-49	-6	5	3.0622	-11	43	17	4
2.5792	-45	50	-4	5	2.3152	-20	89	18	4
2.8486	35	6	-3	5	2.4175	-6	38	20	4
3.8056	-5	4	-2	5	2.204	-21	80	20	4
4.2509	27	30	1	5	3.1446	50	-1	20	4
2.5257	5	22	0	5	2.7663	34	5	21	4
3.0504	3	11	-1	5	2.7814	13	56	23	4
2.7548	-6	-28	1	5	2.7765	22	47	24	4
3.1719	15	71	1	5	3.1017	48	0	25	4
2.8705	-7	-2	4	5	2.7001	15	53	27	4
2.3971	-21	71	3	5	2.4037	35	32	27	4
2.323	-17	-54	5	5	2.6827	6	80	29	4
2.4695	-36	54	7	5	3.7008	-31	13	28	4
2.7398	-5	3	7	5	2.6673	8	66	29	4
2.6193	50	-6	7	5	4.373	19	-14	30	4
2.2439	-44	48	8	5	3.0204	22	74	32	4
3.5265	4	5	8	5	2.3607	42	37	33	4
2.3721	24	-26	10	5	2.4773	43	4	36	4
3.175	22	31	11	5	2.3783	-29	22	37	4
3.0356	-34	58	14	5	2.4197	29	62	37	4
4.0313	0	37	16	5	2.2478	-27	27	38	4
2.5807	34	79	18	5	4.411	21	23	37	4
2.4372	3	-18	18	5	2.6891	20	49	39	4
2.3933	4	-13	22	5	2.8095	24	49	39	4
2.8616	25	11	23	5	2.5333	26	45	41	4
2.6525	-15	-50	23	5	3.0174	22	32	40	4
2.3345	53	12	24	5	2.2868	-50	33	41	4
2.5995	-52	17	26	5	2.2283	-26	19	45	4
3.1295	-30	45	26	5	2.2573	-15	63	51	4
3.073	27	14	27	5	2.5759	20	36	56	4
2.4815	22	55	31	5	2.5685	30	65	-34	3
2.6404	-10	39	32	5	2.3533	6	37	-33	3
5.1788	10	17	34	5	2.0624	48	18	-27	3
2.3905	27	48	36	5	2.119	8	33	-24	3
4.2571	18	4	35	5	2.4283	-8	32	-20	3
2.7925	22	13	37	5	2.0925	-42	6	-21	3
2.707	-11	66	40	5	2.3162	-11	19	-19	3
2.4675	-14	63	39	5	3.0788	-4	23	-18	3
2.7144	-39	61	42	5	2.0879	42	21	-18	3
2.5416	15	41	40	5	2.4114	36	40	-16	3
2.8152	33	-19	40	5	2.8901	-41	28	-16	3
2.6795	-22	36	48	5	2.9456	15	-9	-16	3
2.9873	-20	47	52	5	2.314	-18	-25	-15	3
2.9702	-25	47	53	5	2.4149	-51	40	-13	3
2.1698	12	29	59	5	2.9931	-19	-12	-14	3
3.4722	-12	39	61	5	2.5701	-52	27	-13	3
4.0373	-9	26	69	5	2.8401	-6	10	-12	3
2.3634	-41	0	-29	4	2.1194	9	-21	-12	3
2.3513	-37	30	-24	4	2.1846	27	-26	-12	3
2.362	51	24	-22	4	2.3951	37	52	-10	3
2.406	36	2	-19	4	2.3346	39	43	-11	3
2.2659	30	40	-19	4	3.1133	9	31	-10	3
2.4029	41	9	-19	4	2.3393	-41	25	-10	3
2.1417	8	-45	-18	4	3.0008	4	-5	-11	3
2.5908	-9	-44	-18	4	2.4856	8	-22	-11	3
3.1244	15	-9	-16	4	2.2019	25	13	-10	3
2.7629	-15	18	-13	4	2.4021	16	3	-10	3
2.2197	-45	25	-13	4	2.652	12	-3	-10	3
3.3756	7	18	-12	4	3.0273	-34	83	-9	3
2.9948	-40	44	-10	4	2.3865	34	20	-9	3
2.5366	-32	63	-10	4	2.5483	17	13	-9	3
2.8089	-24	14	-10	4	2.8682	7	-21	-8	3
2.1038	-16	-49	-9	4	2.3192	-19	-22	-7	3
3.5629	-16	22	-8	4	2.34	-17	-48	-8	3
2.6926	-26	-17	-8	4	3.9265	-11	28	-7	3
2.7141	-39	-26	-9	4	2.3291	-8	8	-6	3
4.1798	-11	28	-7	4	3.0401	10	-25	-7	3
2.4553	53	2	-6	4	2.4396	-32	81	-4	3
3.5668	-47	48	-4	4	2.596	-12	23	-3	3
2.7839	11	11	-4	4	2.8467	14	17	-2	3
2.3539	44	29	-3	4	2.7272	-10	12	-3	3
2.5044	-11	-9	-4	4	3.0015	39	48	-1	3
2.5206	1	-8	-3	4	3.45	40	47	-2	3
3.8504	31	23	-2	4	2.7368	40	36	-2	3
3.3721	-23	19	-3	4	2.5469	1	-4	-1	3
2.5756	19	-45	-3	4	2.2139	-4	17	-1	3
2.499	-35	71	1	4	2.3847	-33	61	0	3
3.1631	-9	0	-1	4	3.1013	17	28	1	3
2.6967	29	-47	-1	4	2.9243	-8	-32	0	3
2.8531	44	37	1	4	2.4038	32	78	1	3
3.076	-31	-34	1	4	2.4513	-36	54	1	3
2.9265	-8	-1	1	4	2.9213	-18	42	1	3
3.0429	18	96	3	4	2.8055	22	34	1	3
2.9345	43	34	2	4	2.1902	36	30	2	3
2.7404	40	-34	2	4	2.285	-25	73	2	3
2.8015	17	93	3	4	2.9349	-10	-33	2	3
4.4892	-13	27	3	4	2.8729	17	92	4	3
2.9991	-39	57	5	4	3.2856	26	54	4	3
2.3616	-42	39	6	4	2.5698	-38	35	3	3
3.1409	-47	-8	6	4	2.7004	-55	50	4	3
3.2737	-33	-49	7	4	3.1116	-47	19	4	3
3.1352	-18	43	7	4	3.0392	17	93	5	3
2.2138	15	40	9	4	3.0454	-33	14	7	3
2.5889	-9	0	8	4	3.1404	17	42	8	3
2.5092	-25	-34	9	4	2.23	-44	30	7	3
2.4583	5	36	10	4	2.2354	-30	70	9	3
2.3511	-3	6	11	4	2.4675	-46	49	8	3
4.473	25	-34	10	4	2.2732	47	37	8	3
2.482	-28	26	12	4	2.9327	-23	-25	9	3
3.0105	9	9	12	4	2.5018	-5	7	9	3
3.049	34	45	15	4	2.3799	22	82	11	3
2.6686	8	90	14	4	2.2555	-37	41	10	3
2.3956	55	3	14	4	3.0221	7	36	10	3
2.8266	-51	-4	14	4	3.1339	26	33	10	3
2.5506	43	-13	14	4	3.2154	25	-34	10	3
2.2317	8	-33	15	4	2.9151	-10	27	11	3
3.0685	12	50	17	4	2.4293	44	-27	12	3
3.1772	22	28	16	4	2.8378	-14	39	13	3
3.4893	7	-31	18	4	2.853	6	15	12	3
2.5491	35	76	20	4	3.2846	6	12	13	3
2.6107	33	-2	20	4	2.486	-23	-38	12	3
2.4336	49	5	21	4	2.8831	-27	25	13	3
2.4733	21	-29	21	4	2.4469	7	39	15	3
2.3383	35	76	23	4	2.3233	15	16	15	3
2.4494	-41	53	24	4	2.251	16	86	15	3
2.2415	37	4	22	4	2.5229	35	48	15	3
2.4645	-17	-48	22	4	2.6633	33	43	16	3
2.2499	-11	57	24	4	3.3083	18	26	15	3
3.3849	13	47	24	4	3.5077	17	21	15	3
2.3478	-10	87	27	4	3.9985	14	14	15	3
2.6601	-28	9	26	4	2.2081	19	82	17	3
2.701	18	-29	27	4	2.7676	17	77	16	3
2.3721	-17	54	29	4	3.6336	0	37	16	3
2.3782	-40	6	30	4	2.2747	5	37	18	3
3.1309	-41	0	30	4	2.3006	15	14	16	3
4.492	19	-13	30	4	2.1291	22	78	17	3
2.8839	24	47	31	4	3.988	-13	45	17	3
2.8413	31	-32	31	4	3.2189	-53	-4	18	3
2.2589	-51	39	32	4	2.2867	-32	-4	17	3
2.3373	-12	63	35	4	2.3147	-38	-19	18	3
3.2192	43	4	36	4	2.3813	35	77	19	3
2.2873	-50	37	37	4	2.4479	30	56	19	3
2.5886	-12	-46	36	4	2.6796	-17	89	24	3
5.1343	21	23	37	4	2.9165	12	88	24	3
2.4151	-30	-13	38	4	2.1534	31	66	23	3
2.6533	-42	54	39	4	2.2826	-7	61	24	3
2.7923	29	24	40	4	2.1497	-29	4	23	3
2.6637	8	72	40	4	2.5961	-17	83	24	3
2.5317	-9	-44	41	4	2.8091	-34	11	24	3
2.3932	-20	73	42	4	2.5978	-45	40	25	3
2.7835	-29	8	42	4	2.4871	-56	38	25	3
2.3478	14	-26	43	4	2.9218	20	-22	26	3
2.7653	-18	47	44	4	2.4533	-14	-52	25	3
2.2196	16	47	45	4	2.2809	-34	22	26	3
2.3802	31	-21	45	4	2.7894	-37	77	27	3
2.5387	-15	48	45	4	2.4216	34	52	27	3
2.5441	-23	13	47	4	2.1712	-44	55	28	3
2.4055	-37	7	48	4	2.6286	-50	40	29	3
2.8256	-17	53	51	4	2.607	21	52	29	3
2.4123	13	-16	52	4	2.2349	39	52	29	3
2.4958	23	49	55	4	2.5996	-25	32	30	3
2.9308	9	32	54	4	2.3737	-13	-49	30	3
2.5217	-12	56	57	4	2.25	32	62	30	3
2.5711	19	55	58	4	2.2774	-11	61	31	3
2.4059	11	55	58	4	4.0476	17	49	31	3
2.8474	11	-7	60	4	4.5289	19	46	31	3
2.4652	-11	-12	59	4	2.4089	-37	65	32	3
2.5918	50	20	-25	3	3.949	17	46	32	3
2.7175	-52	21	-25	3	2.3827	-10	39	32	3
2.1991	51	7	-24	3	2.3938	-51	39	32	3
2.4301	-48	16	-24	3	2.6541	-27	14	33	3
3.3281	-54	29	-20	3	3.1584	19	-9	32	3
2.4685	-41	7	-20	3	2.4958	-21	-27	32	3
3.5077	-6	17	-18	3	2.5753	-36	47	33	3
2.218	46	3	-18	3	3.3496	19	-5	33	3
2.3378	-51	32	-16	3	2.6894	6	-7	33	3
3.1227	-8	20	-16	3	2.4545	-18	0	34	3
3.0712	10	-36	-16	3	2.9717	22	47	35	3
2.2373	11	-47	-16	3	3.5005	-14	34	37	3
2.6707	-9	-27	-15	3	2.2545	-35	68	37	3
2.2232	-32	45	-14	3	2.9731	22	14	38	3
2.424	36	6	-12	3	2.2491	23	51	39	3
2.2481	-18	-15	-13	3	2.2243	-27	40	42	3
2.2462	12	-49	-13	3	2.5066	15	45	43	3
2.2238	-37	8	-12	3	2.6772	8	73	44	3
2.4139	-30	60	-11	3	2.3526	16	59	49	3
2.8353	-17	5	-11	3	2.5199	-35	10	52	3
2.6864	-6	-5	-11	3	2.081	17	34	54	3
3.7211	15	23	-9	3	2.8944	21	54	59	3
3.0447	-18	6	-10	3	2.6561	-13	52	61	3
2.2859	20	1	-10	3
2.7774	35	56	-9	3
2.9448	-21	5	-9	3
2.5497	-12	3	-9	3
2.5718	-26	85	-7	3
3.2086	35	65	-8	3
2.3909	-36	59	-7	3
3.2538	8	1	-7	3
2.9158	-3	-6	-7	3
2.6403	37	54	-6	3
2.4788	49	50	-6	3
2.6523	27	10	-5	3
3.0848	-7	-4	-5	3
2.8493	4	4	-4	3
4.5005	15	17	-2	3
2.9832	6	-26	-2	3
2.0721	-28	47	-1	3
2.6791	-59	40	-1	3
2.9412	-12	8	0	3
3.5313	-7	-31	-1	3
4.7831	7	4	0	3
2.1744	-15	-33	2	3
2.8108	30	-36	2	3
2.4645	44	31	2	3
2.7471	10	24	2	3
3.0527	59	18	3	3
2.6417	-35	9	3	3
2.6116	34	6	2	3
2.9784	10	77	3	3
2.8843	-10	-33	4	3
2.6833	25	53	4	3
2.2844	36	48	4	3
2.3608	-11	6	4	3
2.491	41	36	5	3
3.1595	20	34	6	3
2.9307	28	-13	5	3
2.6429	-11	70	7	3
2.8933	-7	0	6	3
3.1371	44	61	7	3
2.2534	34	49	7	3
2.0827	-46	29	7	3
2.2036	58	26	8	3
2.5772	-36	37	8	3
3.0948	-7	6	8	3
2.8032	16	44	10	3
3.8814	-16	33	9	3
3.4158	6	7	9	3
4.4958	-16	34	10	3
2.9573	3	9	12	3
3.4495	-12	-1	11	3
3.3549	35	54	12	3
3.0869	8	19	13	3
2.4204	43	-14	13	3
2.439	-16	88	13	3
2.7784	22	87	14	3
2.1785	-7	41	14	3
2.7431	-12	4	13	3
3.2583	30	74	14	3
3.8867	34	60	14	3
2.6438	12	45	15	3
2.4922	11	11	15	3
3.6971	35	48	15	3
2.5888	12	7	15	3
2.2519	-39	54	18	3
3.3223	-13	45	17	3
3.4991	-16	17	17	3
2.5508	1	-19	17	3
2.294	31	-37	18	3
2.2975	13	78	19	3
2.868	30	56	19	3
2.1588	38	50	20	3
2.5223	-48	-2	20	3
2.3254	31	-25	20	3
3.0075	7	-28	20	3
3.0797	27	32	21	3
3.1143	-22	-4	21	3
2.5999	35	63	22	3
2.9856	-11	50	22	3
3.2974	-54	38	23	3
3.0279	4	32	22	3
2.422	32	9	22	3
2.4592	-30	7	23	3
2.2833	4	-9	23	3
2.5692	27	4	25	3
3.1098	34	19	25	3
2.2598	27	50	26	3
2.4202	37	47	26	3
2.628	15	37	27	3
3.5713	8	-20	26	3
2.5537	-31	-30	27	3
3.6649	21	52	29	3
2.9685	19	-16	29	3
2.9149	-11	36	30	3
2.2885	34	-23	31	3
2.0917	-20	50	31	3
3.2875	17	48	31	3
2.4951	10	24	31	3
2.2946	-14	-44	31	3
2.7538	17	46	33	3
3.6249	22	36	33	3
4.3776	19	-9	32	3
2.6355	42	43	33	3
2.3908	49	1	33	3
3.4258	19	-7	33	3
2.396	-25	79	36	3
2.5817	29	46	36	3
2.8751	-22	31	36	3
2.9861	-19	-1	35	3
2.5508	-22	46	36	3
2.1448	-45	18	38	3
2.2795	-49	30	37	3
2.2105	-10	67	38	3
2.6558	-32	-18	39	3
2.7273	9	-46	38	3
2.5161	18	71	39	3
2.3153	-18	64	40	3
2.2931	-37	6	40	3
2.3713	-18	61	41	3
2.313	-17	64	41	3
2.1886	47	41	42	3
2.6087	26	59	43	3
2.4139	-23	58	44	3
2.7489	-30	60	46	3
2.3671	-31	-4	46	3
2.4936	-29	12	47	3
2.8059	-10	51	49	3
2.6272	-23	46	50	3
2.837	-22	44	50	3
2.5294	-10	54	53	3
2.3863	19	42	54	3
2.2504	16	32	54	3
3.1399	-18	44	56	3
2.4333	16	35	57	3
2.5945	-14	32	57	3
3.3032	21	54	59	3
2.4844	13	27	59	3
2.3102	26	19	59	3
2.9154	-20	53	61	3
2.2837	16	48	62	3
2.9662	-14	23	62	3
3.0163	-17	22	64	3
2.5641	15	6	65	3
2.1413	-9	5	66	3
