# Supplementary material for: Common gray and white matter abnormalities in schizophrenia and bipolar disorder
Source: PLoS One. 2020 May 7;15(5):e0232826. doi: 10.1371/journal.pone.0232826 (PMC7205291; doi:10.1371/journal.pone.0232826)
Supplement: S3 Table — (XLSX) [file pone.0232826.s003.xlsx]

## Sheet: S3 Table
S3 Table. Brain areas showing a significant difference in axial diffusivity among schizophrenia, bipolar disorder and healthy control groups at the level of FWE-corrected P < 0.017.
schizophrenia vs. healthy control					bipolar disorder vs. healthy control
T max	peak coordinates (MNI)			cluster size (mm3)	T max	peak coordinates (MNI)			cluster size (mm3)
	x	y	z			x	y	z
4.9756	-38	-41	13	918	4.2171	24	-8	37	381
4.9233	27	31	20	680	4.3256	27	25	26	326
5.6981	-3	-11	13	595	3.6601	26	-20	12	134
4.4447	28	-31	19	541	5.0367	-27	1	31	106
4.942	-27	25	21	406	3.3831	24	-46	25	104
3.4658	37	-16	27	127	4.3059	-23	-48	24	91
3.5328	20	-6	9	84	4.465	26	-8	18	83
4.4491	-33	22	19	83	3.7408	30	-30	45	40
4.3845	-41	-9	26	80	4.4354	-27	-49	26	36
3.857	-20	-49	14	79	3.7118	32	-26	3	35
4.465	-29	22	21	75	3.2629	20	-34	30	32
5.9713	32	11	-1	66	4.0186	20	-10	5	31
3.9963	6	5	-9	62	3.0876	25	-22	30	30
5.0927	11	-30	-23	55	3.612	20	-37	31	29
3.734	-33	0	2	50	5.2516	-4	-12	14	24
3.2218	-15	-32	28	43	3.6339	21	-3	15	16
3.7943	-28	10	12	42	3.9246	28	-31	19	15
5.0086	8	-41	-33	41	3.8062	27	-27	19	15
3.4628	-30	-2	14	38	3.4313	31	20	29	15
3.4761	-24	-53	28	38	4.0825	21	3	34	15
3.6457	-32	7	-6	37	3.5703	26	-7	23	12
2.8131	-36	-25	29	36	3.1818	-25	-35	28	12
3.9619	32	-18	36	36	3.2995	21	-48	26	11
3.6247	40	-31	6	35	3.0558	13	5	4	10
3.8177	-4	-18	-2	34	2.6626	24	-15	6	10
3.7091	26	-23	27	33	2.6327	17	4	10	10
3.8582	-38	-47	33	33	2.4896	30	-53	15	10
3.7582	-11	-31	-27	31	3.256	-26	-37	24	10
3.4529	33	29	19	31	3.7497	-22	-54	27	10
3.5409	4	-38	-30	30	2.7759	26	-28	41	10
3.5583	-28	-45	38	30	3.5698	5	9	-11	9
3.9901	28	11	16	29	2.9046	13	12	0	9
3.6472	10	-23	13	28	2.7759	35	16	20	9
3.4652	14	-34	26	27	3.7918	-23	-55	26	9
3.5747	-34	-26	38	27	2.7719	29	-37	18	8
3.306	1	12	0	26	2.5335	36	24	19	8
3.754	32	-26	6	26	2.6579	28	-48	20	8
3.1813	-26	8	21	26	2.9613	9	4	-8	7
3.3831	-29	-34	43	26	2.7836	24	-21	12	7
3.9225	-30	6	-11	24	3.3794	-28	-48	25	7
3.1869	34	-1	2	24	2.6662	10	1	1	6
3.6307	32	-1	14	23	2.5272	21	-7	9	6
3.5871	-7	-38	-28	21	3.1111	30	-50	16	6
3.6404	-32	-31	25	21	2.881	30	-44	20	6
2.8815	11	7	1	20	2.5704	22	-14	3	5
2.9029	-33	-33	9	20	3.1918	33	-51	13	5
3.6306	-17	-36	9	20	3.0002	40	21	17	5
3.443	-24	-16	34	20	3.0239	33	27	20	5
3.3161	-12	-4	4	19	2.6317	31	36	20	5
3.9939	41	4	32	19	3.7548	-21	-52	29	5
3.1896	0	-6	10	18	3.8828	22	4	33	5
4.2304	-8	36	-26	16	2.5435	4	0	-11	4
4.4649	-17	0	-10	16	2.9196	10	1	-11	4
3.7545	-29	41	-6	16	2.6717	9	0	-8	4
3.5076	-35	6	-5	16	2.9724	8	2	-7	4
3.7626	33	-4	30	16	2.7774	18	9	7	4
3.6835	-32	-4	40	16	2.4563	25	-12	12	4
3.0982	-16	33	-30	15	2.4564	45	25	16	4
3.2962	-24	-26	-2	15	2.854	33	30	18	4
2.9508	-38	32	10	15	2.4996	26	-19	29	4
2.8818	-41	45	15	15	2.4026	26	-18	32	4
3.0912	26	14	15	15	2.5746	28	-20	34	4
2.872	-33	-6	18	15	3.212	21	-3	35	4
3.5325	-53	8	22	15	2.704	21	-14	36	4
2.7576	-41	6	28	15	2.8628	28	-31	43	4
2.9933	-50	26	33	15	4.1171	7	5	-8	3
2.6476	-28	14	33	15	2.2999	10	0	-1	3
2.968	31	-4	35	15	2.4531	10	5	-1	3
3.066	-38	7	-21	14	2.4397	14	1	5	3
3.1833	31	55	14	14	2.6991	20	-4	10	3
2.9867	-27	20	33	14	2.3735	22	3	15	3
3.9249	30	27	44	14	3.0887	26	-19	19	3
3.7313	2	37	-27	13	2.6547	-26	-37	29	3
3.0537	33	20	38	13	2.4199	34	-12	32	3
3.4688	0	19	-9	12
3.5317	-40	26	-7	12
2.7982	35	-15	18	12
4.3449	-34	35	22	12
3.2778	31	-4	41	12
3.2844	-7	26	-30	11
3.5907	-27	-10	-12	11
2.8376	45	32	3	11
2.7358	-58	22	7	11
3.2899	-33	2	6	11
2.7181	-59	25	8	11
2.7352	-18	-5	10	11
3.7035	-30	-9	13	11
2.9815	-26	-32	13	11
3.0801	-28	-38	19	11
2.6106	-37	37	24	11
3.2625	21	31	30	11
3.3638	-16	38	-32	10
2.7845	-34	-1	21	10
2.6774	-19	38	-34	9
3.2421	-35	1	-1	9
3.119	-4	21	4	9
2.8737	-31	-6	17	9
2.5203	-34	-13	24	9
3.0232	22	55	27	9
2.9651	21	0	34	9
2.8091	-20	36	-37	8
3.5557	7	33	-21	8
3.151	-4	29	-16	8
2.9434	-26	-10	-13	8
2.516	-40	35	-7	8
2.9366	-4	8	-1	8
2.9299	-39	26	0	8
3.9035	-13	9	13	8
2.8249	-38	56	18	8
3.8086	11	19	13	8
2.6587	23	54	19	8
2.9734	28	42	18	8
2.585	17	49	21	8
3.0376	-30	-24	22	8
3.3	-28	-35	22	8
2.6797	-26	19	29	8
2.4797	-19	32	-33	7
3.3858	8	30	-20	7
3.1805	-6	-8	-11	7
3.3869	-4	19	-4	7
2.5711	22	36	6	7
2.7252	3	16	9	7
3.7027	9	24	11	7
3.0828	-14	22	14	7
2.9315	28	41	17	7
2.2698	-29	14	19	7
2.5324	25	57	21	7
2.6694	-35	-19	21	7
2.597	-37	8	25	7
3.2635	-44	6	27	7
2.9021	38	2	32	7
3.3432	22	-4	33	7
2.8057	30	-12	36	7
2.5234	26	20	36	7
2.7896	24	56	37	7
3.7177	6	41	-23	6
2.8062	-4	29	-21	6
4.0616	4	36	-18	6
2.8184	-6	32	-18	6
3.251	-32	39	-8	6
2.6489	3	14	-8	6
4.6444	-4	10	-6	6
3.2517	-42	25	-6	6
3.6739	3	19	-4	6
3.558	-7	-1	3	6
2.6601	43	41	5	6
4.4502	-15	34	6	6
3.3056	-18	35	9	6
3.0555	-14	24	10	6
3.0951	-26	-37	12	6
2.4154	-6	16	12	6
2.4364	-27	19	13	6
2.2809	36	48	27	6
2.4269	-26	42	29	6
2.5733	-26	-13	31	6
3.3766	38	40	33	6
2.4514	28	21	33	6
2.4998	31	39	35	6
2.8906	-36	0	36	6
2.648	-39	28	-20	5
3.9476	-5	37	-19	5
3.34	-3	34	-17	5
2.6248	-34	-1	-12	5
3.2518	-41	22	-8	5
2.2004	30	-11	-6	5
2.8202	34	5	2	5
2.5065	24	19	3	5
3.0976	3	20	6	5
3.8798	18	32	8	5
2.7447	-47	33	10	5
2.2217	31	7	11	5
2.9644	-31	9	12	5
3.13	-16	16	16	5
4.0595	-26	-38	15	5
3.8269	-15	13	17	5
2.5609	26	28	19	5
2.6588	-37	-1	23	5
2.2565	-17	40	26	5
2.8231	20	51	29	5
3.0083	44	2	32	5
3.0128	-32	-1	30	5
2.6157	30	-6	43	5
2.9284	0	35	-24	4
3.0629	-8	33	-20	4
2.5223	3	23	-19	4
2.4241	-40	28	-18	4
2.6968	-35	1	-12	4
3.5036	-24	-6	-11	4
2.5239	-34	12	0	4
2.4773	0	-8	-1	4
3.8669	3	16	0	4
2.4165	-35	9	1	4
3.1065	-8	1	0	4
2.5222	-42	26	4	4
2.6054	38	30	4	4
2.7568	46	35	5	4
2.4313	-7	-1	6	4
2.4954	42	41	7	4
2.9289	3	3	8	4
3.5988	32	12	11	4
3.0905	-12	18	10	4
2.9325	-6	19	11	4
2.8209	-7	9	12	4
2.3023	-37	49	13	4
2.7057	-29	67	13	4
3.0665	-31	52	15	4
2.7374	-36	41	14	4
2.4698	-31	-18	17	4
2.4822	-39	41	19	4
2.867	24	20	20	4
2.6367	-23	-31	20	4
2.9494	24	56	25	4
2.5925	28	48	24	4
2.4706	-35	6	23	4
2.4904	43	45	24	4
2.5691	-37	1	24	4
2.2238	23	57	27	4
2.435	16	37	26	4
2.451	26	24	27	4
2.8465	37	1	31	4
2.7942	44	19	31	4
2.3799	-25	19	32	4
2.8094	30	1	37	4
2.3169	30	30	41	4
2.7727	29	0	42	4
3.0405	-25	42	-38	3
3.1837	2	39	-33	3
3.1105	-7	27	-32	3
3.1592	6	36	-28	3
2.6192	10	29	-22	3
2.5594	-6	36	-20	3
2.5448	4	31	-17	3
2.5129	-13	26	-16	3
2.989	-13	-27	-11	3
2.2778	-20	-3	-7	3
3.0686	-13	-3	-5	3
3.2856	-27	43	-3	3
3.3962	1	-10	-2	3
2.2669	9	19	-2	3
2.413	-4	13	-2	3
3.0389	34	1	0	3
2.529	-26	33	1	3
3.3794	-27	32	2	3
2.8719	-22	14	3	3
2.6715	-22	36	6	3
2.5049	26	22	6	3
2.2298	-14	18	6	3
2.5593	32	7	7	3
3.3815	-15	29	9	3
2.568	-9	24	9	3
2.5896	-33	1	9	3
3.0236	-17	34	10	3
3.77	31	14	11	3
2.5157	-32	7	11	3
2.4814	-28	-38	10	3
2.9877	0	-2	11	3
2.6853	-13	17	12	3
2.7582	9	20	13	3
3.6181	-31	41	16	3
2.2961	-31	-9	15	3
2.8141	-14	10	17	3
3.7756	-16	7	17	3
2.406	-31	41	20	3
2.6232	-36	37	19	3
2.1036	28	14	20	3
3.3124	27	45	24	3
2.3361	47	10	24	3
2.3926	-28	7	26	3
2.3522	36	34	28	3
2.4061	15	49	28	3
2.6086	45	20	29	3
2.4794	-30	-7	29	3
2.6767	20	31	31	3
2.1381	-43	25	32	3
2.5779	41	24	32	3
2.3789	-26	18	33	3
2.4823	25	-17	34	3
2.2275	28	19	35	3
2.2875	-34	19	36	3
2.1811	32	-3	40	3
3.3391	29	-4	45	3
