# Supplementary material for: Common gray and white matter abnormalities in schizophrenia and bipolar disorder
Source: PLoS One. 2020 May 7;15(5):e0232826. doi: 10.1371/journal.pone.0232826 (PMC7205291; doi:10.1371/journal.pone.0232826)
Supplement: S4 Table — (XLSX) [file pone.0232826.s004.xlsx]

## Sheet: S4 Table
S4 Table. Brain areas showing a significant difference in radial diffusivity among schizophrenia, bipolar disorder and healthy control groups at the level of FWE-corrected P < 0.017.
schizophrenia vs. healthy control					bipolar disorder vs. healthy control
T max	peak coordinates (MNI)			cluster size (mm3)	T max	peak coordinates (MNI)			cluster size (mm3)
	x	y	z			x	y	z
6.0182	-17	-9	39	3218	5.9921	-10	17	23	8506
5.3067	10	13	24	1219	5.0478	29	16	3	1163
5.2403	-26	-67	14	1104	5.9745	-17	-53	32	814
5.5536	-3	-11	13	629	4.8946	37	-65	25	573
4.9983	-30	-24	-1	602	5.7521	-26	-67	15	533
5.2893	20	21	-1	540	5.0839	-4	-12	14	466
5.2397	37	-33	5	463	4.5718	35	-29	5	442
4.3403	11	30	-10	437	4.8145	28	-24	37	360
4.7312	-53	-43	17	375	4.697	-26	-32	25	356
4.4383	32	-28	-2	363	4.5813	38	-45	27	230
3.8555	-35	-54	33	289	5.1372	-9	-35	33	223
4.9508	9	-28	25	256	5.3277	21	-39	28	206
3.792	-47	-41	-4	197	4.2628	18	-59	42	199
3.9769	40	8	17	195	4.3902	-39	-10	-14	183
4.6318	-27	-26	-8	183	4.5103	27	-14	33	183
4.6924	22	-52	25	167	4.6558	-35	-58	30	171
4.4728	-38	5	19	157	4.6651	41	27	15	163
4.6159	-27	-36	25	142	4.5315	-33	-8	41	135
4.6734	26	-53	15	141	4.3267	-34	31	13	127
4.8818	6	5	-9	139	4.277	54	-47	4	120
4.8927	-25	-10	44	139	4.4778	12	-50	18	118
3.7222	-26	-81	0	131	4.7818	-41	0	27	116
4.6454	34	35	1	126	5.0625	-11	-50	16	115
4.1399	-36	24	16	125	3.4362	25	18	32	107
3.8878	-5	-37	20	115	4.7743	24	-4	37	100
4.1981	-37	35	4	112	4.1402	14	46	-14	98
4.4219	28	31	15	99	4.2497	-45	-56	7	98
4.3138	-21	13	14	99	3.4295	-32	-28	4	97
4.3524	-49	-49	1	98	4.2879	9	0	-8	96
4.5545	30	-11	46	98	3.6195	16	-12	54	96
3.8391	26	3	35	97	3.8806	-25	-65	0	93
4.1838	48	-48	6	94	4.0866	51	-22	3	84
3.9972	-20	18	4	93	3.3944	29	-73	8	81
3.9406	33	26	30	92	4.075	9	-5	32	76
4.3486	19	27	30	91	3.8155	35	-59	-1	75
3.9933	29	15	3	90	4.2208	-28	-23	-7	73
4.6119	30	20	40	90	4.6866	28	-27	-6	73
4.7969	-30	-11	-12	87	4.2083	12	9	1	71
3.9213	35	-62	1	87	4.8217	31	-9	45	70
4.0673	52	-36	18	79	4.0407	33	-6	8	68
4.172	19	48	18	79	4.0889	-33	32	24	68
3.9106	33	6	18	73	4.2886	-41	-23	37	68
3.2885	36	-9	-16	71	4.832	22	16	19	66
3.6435	21	-20	-2	70	4.4159	30	-46	21	65
4.0836	-28	14	2	68	4.9583	-24	-25	3	64
4.4376	24	-80	9	68	4.7253	32	13	16	64
3.4991	15	45	-12	66	4.008	37	-22	29	63
4.5064	-33	-27	25	65	4.4559	-32	-64	6	62
4.4363	35	-8	-2	64	4.5082	-28	-9	25	62
3.8223	-22	-25	3	63	3.7011	-40	-40	-10	60
4.6218	23	36	10	63	3.9648	35	-5	-1	59
3.4101	37	-63	25	63	3.9519	8	-16	3	59
3.6527	-6	-15	27	62	4.335	-17	13	3	59
3.9751	21	7	23	60	3.6685	-32	-66	25	57
4.1343	-12	3	-10	58	3.7874	39	-30	-2	55
3.9126	-17	-83	18	58	3.066	-21	-1	16	54
3.8173	36	-77	17	58	3.4076	-40	-37	33	54
4.1683	40	29	14	57	3.3863	27	-65	30	53
4.3767	-20	31	29	57	3.3676	45	-10	-26	51
4.5681	-13	-19	-15	56	4.1029	0	-18	-9	51
3.0759	-23	-57	38	56	3.7505	-50	-33	8	51
3.7325	-44	-26	-13	52	3.1121	-17	-41	38	51
3.7991	-33	-1	6	49	3.2488	39	-12	-13	50
3.322	16	-83	21	49	4.9259	19	-26	-1	50
3.924	-33	-27	38	49	3.0311	45	-38	18	50
3.628	35	-52	34	48	3.7171	-19	35	-7	48
3.6793	-10	-30	25	46	3.6566	-37	-29	9	48
3.3584	18	7	49	46	3.9938	-5	26	13	48
3.3625	-19	-43	28	45	3.5633	-22	-85	5	47
4.4406	-34	32	23	44	3.2403	29	17	25	47
3.1452	26	-4	33	43	3.8683	-29	-23	0	46
4.0472	10	-21	10	42	3.9323	-26	-31	-3	45
4.6651	-28	-10	25	42	3.7465	-45	-41	15	45
3.4756	-13	-17	30	41	3.5285	35	0	-12	44
3.4505	25	-14	34	41	3.9002	23	-88	1	43
3.7285	-40	-8	-19	40	4.2021	-40	6	18	43
3.6315	43	-37	-9	40	4.0717	20	-2	45	41
3.7595	41	-19	-8	40	2.8975	-25	10	34	40
3.5638	-41	14	17	39	3.6679	-28	-31	38	40
4.5328	46	0	28	39	3.2218	15	-27	13	38
4.0247	21	-40	27	39	3.0465	27	18	20	38
3.9674	34	-1	1	37	4.4018	14	-50	25	38
3.9475	-42	-47	34	36	3.189	-39	-43	1	37
5.2116	7	2	2	35	4.5504	0	7	8	37
3.4711	-19	-65	37	35	4.0461	40	14	16	37
3.8587	-4	-18	0	34	4.1128	43	-54	28	37
4.5642	59	-27	9	34	3.5568	-4	-26	23	37
4.1994	35	-9	38	34	3.5208	-21	16	20	36
4.1977	-30	-39	-7	33	4.0648	31	29	26	36
3.5995	33	-1	9	33	3.5692	10	43	-18	35
4.8967	17	-47	30	33	3.9025	4	4	-9	35
4.8384	46	-50	11	32	3.5062	34	-5	3	34
3.1707	27	13	22	32	3.1161	-31	-15	10	34
3.0471	36	-65	36	32	2.9645	-35	-77	23	34
3.3796	-35	-19	-9	31	4.97	-37	-67	-10	33
3.4866	-14	-4	57	31	3.3767	-36	-39	7	33
3.4472	-41	-12	-14	30	3.314	43	7	18	33
3.7428	-16	-11	17	30	4.0245	-9	1	-11	32
3.2247	-16	-8	-2	29	3.9193	-12	-17	14	32
3.0408	33	-59	22	29	4.6362	-18	-47	-33	31
3.6597	-47	10	26	29	3.9962	20	46	51	31
4.6294	4	0	-8	28	2.9948	-19	-47	18	30
3.4088	-31	9	12	28	4.1339	54	9	21	30
4.256	-16	9	17	27	5.0354	18	-2	34	30
3.0759	17	62	46	27	3.961	-33	17	-9	29
3.0026	19	14	-6	26	3.6507	34	52	8	29
3.4567	-45	12	-9	26	4.0691	18	-16	35	29
3.1598	-1	-7	5	26	4.0904	48	23	-17	28
3.7484	-17	68	3	26	3.6777	19	-14	-13	28
3.8201	6	-4	26	26	3.8494	-47	53	-8	28
3.7357	35	9	37	26	3.7557	-1	-11	1	28
3.1093	32	-42	-3	25	3.4045	31	45	30	28
3.2065	45	24	0	25	3.2824	-38	60	-11	27
3.6783	4	-27	12	25	4.4199	8	-25	-5	27
2.8145	-38	52	25	25	3.8868	55	37	13	27
3.7699	-38	37	-17	24	4.3722	-43	51	16	27
3.1003	8	-23	17	24	3.1723	27	16	30	27
3.5681	43	44	29	24	3.3053	16	60	49	27
3.0791	-47	34	38	24	3.6779	21	35	7	26
3.8255	17	36	9	23	4.0493	26	84	13	26
4.4541	22	4	17	23	3.795	-31	45	30	26
3.6424	-41	53	23	23	4.2035	-16	48	30	26
4.0992	-34	10	24	23	3.09	32	78	2	25
4.2466	-13	12	-14	22	3.8415	8	-33	4	25
2.8364	-23	-16	33	22	3.6736	-38	-19	18	25
4.5281	18	-1	34	22	3.2865	-34	-9	26	25
3.5078	51	11	-1	21	3.0188	-45	1	30	25
3.865	-10	7	9	21	3.5094	-29	19	-7	24
3.5946	17	27	13	21	3.9909	34	71	-3	24
3.7173	-12	45	25	21	3.6032	-10	19	13	24
2.9994	-22	80	26	21	2.9533	21	84	10	24
3.7041	14	31	27	21	3.2876	33	-15	21	24
2.9656	-22	38	48	21	3.6083	-14	48	45	24
3.1644	-20	23	48	21	3.8816	-50	37	-13	23
3.7226	12	-29	-9	20	3.3616	13	-58	4	23
3.6623	-9	-1	0	20	2.9818	-29	2	18	23
4.1357	-25	74	2	20	4.3412	-34	10	24	23
3.1616	38	5	24	20	2.9958	-36	-2	29	23
3.4226	1	11	25	20	3.1632	-25	52	30	23
3.7545	-37	49	-11	19	2.8864	-36	-1	-29	22
3.4698	-25	-26	-11	19	4.1709	-6	23	-7	22
4.559	-10	24	-7	19	3.3233	37	-33	-5	22
3.1871	55	14	-1	19	2.8169	-33	24	-5	22
3.8992	0	-6	10	19	3.6123	-18	26	14	22
3.4576	-31	-22	30	19	3.8007	-30	55	15	22
2.8043	-43	47	8	18	4.8583	15	10	17	22
3.3992	-15	19	16	18	3.9598	12	30	35	22
3.1835	-22	-38	24	18	3.144	32	-18	36	22
2.7889	35	69	26	18	3.0556	14	-24	46	22
2.9282	38	55	35	18	3.6593	-37	38	-17	21
2.9454	-30	41	37	18	3.0905	23	-32	-5	21
4.0644	13	-20	50	18	4.0679	13	90	12	21
3.35	-34	-44	-4	17	5.3076	-10	-31	19	21
2.9657	-34	-6	-2	17	3.4831	-9	-22	26	21
3.1433	14	-57	-1	17	3.083	-43	7	-19	20
4.4117	27	53	0	17	3.8834	4	0	-7	20
3.2687	11	1	3	17	3.5786	-36	66	-1	20
2.7545	21	-4	17	17	3.4547	-35	71	-1	20
2.7011	-34	-26	19	17	3.1288	18	92	5	20
2.8363	-35	-4	28	17	4.467	7	-22	23	20
3.2348	13	-41	34	17	4.1512	21	49	25	20
3.5484	9	35	41	17	3.3679	-29	11	25	20
3.6775	34	9	-5	16	2.8433	15	17	58	20
3.1115	10	-29	0	16	3.3247	38	61	-35	19
4.2343	-26	33	1	16	3.7688	50	26	-20	19
2.8039	27	64	0	16	3.1266	-34	-40	-1	19
3.2876	32	19	3	16	3.6046	-27	32	0	19
3.0797	56	25	6	16	3.1976	27	-15	5	19
3.5039	-7	9	12	16	3.8972	-13	13	15	19
2.9865	-30	46	21	16	3.5795	32	41	16	19
3.4084	-29	9	24	16	3.8732	13	78	19	19
3.3331	-30	45	26	16	3.9212	-10	42	21	19
2.7865	-13	57	29	16	3.4743	32	30	47	19
2.8053	-16	21	33	16	3.4028	25	72	-31	18
3.1654	28	31	34	16	4.0553	13	54	-27	18
3.0814	15	21	60	16	3.3736	37	43	6	18
2.6626	37	5	-24	15	2.7182	-39	42	24	18
3.2219	-51	25	-20	15	3.5308	-8	-17	29	18
3.1613	-52	41	-4	15	4.2992	-25	19	48	18
3.7765	-10	11	-1	15	3.0959	-37	49	-11	17
3.4163	-27	82	0	15	3.0204	49	41	-5	17
3.5289	-28	-12	15	15	3.5367	-15	-17	-4	17
2.5661	37	57	16	15	4.3472	4	18	0	17
3.083	15	43	22	15	3.0538	37	27	-1	17
3.1904	29	46	29	15	3.3946	35	48	4	17
3.4224	-13	25	29	15	2.7645	7	39	15	17
2.8497	-41	0	30	15	3.1499	-32	55	36	17
3.7176	53	17	-17	14	3.055	-36	0	-19	16
3.4271	16	-13	-14	14	3.2535	-30	-27	-11	16
2.9366	-2	25	-12	14	3.9095	-20	33	7	16
3.0366	16	3	-10	14	2.4942	40	41	10	16
3.275	-40	33	-7	14	4.049	15	25	13	16
2.6951	34	60	-2	14	3.6313	9	56	16	16
2.6726	49	51	-4	14	4.0239	-32	-41	15	16
3.861	-34	12	0	14	3.0779	-31	50	16	16
3.0124	-14	81	2	14	3.6626	20	-22	26	16
3.7285	-13	-31	3	14	2.9701	-9	20	26	16
3.4222	10	9	6	14	3.2269	7	40	-28	15
4.0044	8	10	12	14	2.6261	12	50	-26	15
3.2589	15	-55	14	14	3.9542	8	27	-13	15
2.5437	38	53	15	14	3.6811	17	21	-6	15
2.8969	32	-41	16	14	4.4356	-17	2	-10	15
3.6892	-9	41	20	14	4.1367	10	-28	-2	15
2.6698	-38	53	19	14	2.8193	-36	55	-1	15
3.5658	9	59	20	14	3.6139	17	74	2	15
3.7276	21	48	26	14	2.7837	-16	88	14	15
3.4661	13	47	24	14	3.2597	-14	2	13	15
2.78	5	6	27	14	5.2213	-9	76	22	15
3.9522	20	42	33	14	2.864	35	68	24	15
3.1875	14	44	42	14	3.2241	-8	15	35	15
3.7127	-51	45	-11	13	3.4924	42	4	34	15
3.756	0	19	-9	13	2.7928	23	-15	-11	14
3.1651	-25	-37	-3	13	3.0267	56	19	2	14
3.9999	35	57	1	13	3.1964	-12	-31	6	14
2.9894	13	20	3	13	3.6314	42	-32	1	14
3.3631	-17	25	5	13	2.7016	17	-9	9	14
4.3714	8	-33	5	13	3.6085	34	5	21	14
2.7663	12	21	5	13	4.1705	-30	-23	22	14
2.9313	17	42	7	13	4.3579	-38	70	25	14
3.2633	37	43	6	13	3.75	28	42	25	14
4.2437	-18	35	9	13	3.9272	27	49	26	14
3.2471	18	45	30	13	3.2898	-34	23	25	14
2.6927	49	19	-23	12	4.7777	-32	14	27	14
3.4749	13	25	-10	12	4.1381	44	23	30	14
2.8403	7	25	-9	12	3.3493	15	-26	41	14
3.3006	-40	-28	-5	12	4.1818	-31	-8	44	14
3.7345	-14	60	2	12	3.6004	12	5	60	14
3.5432	56	14	0	12	3.7563	5	33	-24	13
2.7632	-33	14	5	12	3.1208	-24	69	-21	13
2.8641	32	64	5	12	4.3626	-19	-11	-14	13
2.5163	17	-7	8	12	3.1845	-34	-1	-9	13
3.3421	15	-55	9	12	3	-13	8	-9	13
2.8433	-21	4	13	12	3.0881	-43	37	-9	13
3.8419	-16	88	13	12	3.0068	7	-1	-7	13
3.1249	-23	89	14	12	3.9372	-13	-58	-5	13
2.8541	33	-2	20	12	2.758	-39	-33	-4	13
3.4663	-24	48	23	12	3.1011	38	46	1	13
4.316	31	48	22	12	2.5589	-27	71	2	13
2.8595	-39	51	22	12	4.2065	-18	26	2	13
2.6082	-9	59	23	12	3.0071	11	22	5	13
2.2699	-28	13	26	12	3.3111	-23	32	8	13
3.5385	-25	52	27	12	2.871	-30	-7	14	13
3.5284	13	25	28	12	3.159	44	6	24	13
3.1093	-36	51	35	12	3.284	-23	79	28	13
2.7729	45	46	38	12	3.7465	-46	24	28	13
3.8084	-39	22	37	12	3.1151	-36	47	33	13
3.1278	-31	-8	44	12	2.8336	26	45	41	13
2.3708	-10	-40	-17	11	3.6438	3	18	-14	12
3.1554	45	15	-12	11	3.6032	-59	24	-11	12
2.9261	-22	-12	-13	11	3.1166	-17	15	-9	12
3.5355	-3	22	-11	11	3.1975	48	50	-2	12
2.6099	35	67	-7	11	2.9645	33	-43	-4	12
2.844	-38	47	-4	11	2.9865	33	61	0	12
4.6501	7	7	-1	11	3.3462	-45	21	5	12
2.5716	20	-46	15	11	3.7812	33	0	6	12
3.0675	-50	-3	16	11	3.0369	56	30	8	12
2.9286	22	46	24	11	3.627	-7	10	11	12
3.3633	-7	63	28	11	4.5055	31	48	22	12
3.9589	-21	-3	34	11	2.9282	-33	-24	22	12
3.3672	45	41	36	11	3.4561	-50	9	24	12
2.92	12	41	41	11	3.0269	33	-7	26	12
3.3019	10	71	44	11	3.5074	-18	0	34	12
2.7741	-16	12	54	11	2.9318	18	69	39	12
3.1835	27	-26	-12	10	2.8753	-19	0	47	12
2.6083	36	56	-7	10	3.5865	13	50	-41	11
3.2067	37	-33	-5	10	3.1042	26	77	-26	11
3.0003	28	42	-4	10	3.2501	47	15	-23	11
2.9343	-4	8	0	10	4.0649	9	52	-20	11
2.7526	17	92	5	10	3.3858	-13	27	-16	11
3.0129	-22	36	6	10	3.1425	57	16	-18	11
2.5476	39	37	7	10	4.3185	13	25	-10	11
3.4616	-32	16	10	10	2.689	-41	38	-10	11
5.374	9	-1	7	10	2.7768	-33	81	-5	11
3.1455	-17	-54	8	10	3.7781	27	53	1	11
2.9401	22	82	11	10	2.8415	32	-40	3	11
3.5147	22	52	12	10	3.836	45	23	4	11
3.7301	9	24	11	10	2.8691	9	37	12	11
2.7843	-12	3	13	10	3.0973	-26	-32	15	11
3.4007	-30	-40	14	10	3.2058	9	88	17	11
4.2369	-29	56	15	10	3.9834	17	21	15	11
3.6675	-12	47	23	10	4.1933	-15	-49	23	11
3.1895	-6	38	19	10	2.5828	-35	-32	25	11
3.6994	16	-32	21	10	3.499	43	52	30	11
3.3978	-38	70	25	10	3.7444	-39	22	37	11
3.1237	9	24	26	10	3.1792	32	-1	36	11
2.9145	32	21	26	10	3.4083	-13	37	39	11
3.6505	13	-47	28	10	3.7438	-28	5	39	11
4.8429	13	5	36	10	3.0946	-49	22	-20	10
4.2278	-13	33	36	10	3.1328	9	50	-15	10
2.8502	16	-25	41	10	4.4318	-50	19	-18	10
3.3262	15	-8	52	10	2.5747	-55	18	-15	10
3.7933	7	35	55	10	2.9621	17	-9	-16	10
3.3252	45	13	-15	9	2.9634	-8	26	-13	10
3.8096	-38	50	-12	9	2.9733	26	9	-11	10
3.3158	-13	-27	-11	9	3.7849	14	6	-11	10
3.2297	20	1	-10	9	2.5774	54	31	-11	10
4.0294	-10	29	-7	9	2.9109	-53	32	-9	10
3.8438	3	19	-4	9	4.0212	3	19	-4	10
3.9993	-13	-3	-5	9	3.2236	-29	21	-5	10
3.5967	13	-31	-2	9	2.3921	-40	23	-4	10
2.7697	-37	53	-2	9	3.6607	44	31	-3	10
2.8776	-53	10	-2	9	3.0239	20	20	-4	10
2.8595	-14	-32	2	9	3.2568	56	13	0	10
2.5304	-24	-36	4	9	3.0697	-9	12	2	10
2.4867	-45	46	4	9	3.2367	47	18	3	10
3.207	47	18	3	9	3.0162	-50	33	11	10
2.519	19	-48	6	9	2.5646	-22	82	14	10
2.8514	-17	-55	2	9	2.7939	-41	51	13	10
3.3194	-55	48	4	9	2.9611	27	26	14	10
2.8326	-14	-58	7	9	2.9836	-27	25	13	10
3.3295	-53	53	10	9	2.8413	-23	7	15	10
2.4994	42	44	10	9	4.56	7	-32	17	10
3.058	-13	8	12	9	2.7225	-16	85	17	10
3.0111	-26	-33	12	9	2.8973	14	85	17	10
2.3619	34	69	16	9	4.398	-23	-19	18	10
3.012	49	1	18	9	4.5095	16	-32	21	10
2.849	35	76	21	9	3.2137	-27	-10	23	10
3.0828	-36	58	25	9	2.5911	-12	56	26	10
4.0355	11	49	21	9	5.2316	13	5	36	10
3.7032	-28	7	26	9	3.649	23	10	37	10
2.528	37	18	32	9	3.7905	21	48	36	10
3.363	23	48	33	9	3.7197	16	32	55	10
2.9965	10	35	34	9	3.1004	12	45	-33	9
3.2452	46	19	36	9	3.5398	-38	2	-30	9
2.7538	30	62	37	9	2.7377	34	1	-25	9
3.6147	-12	26	35	9	3.6916	14	45	-22	9
2.7387	7	14	35	9	3.048	46	11	-22	9
3.9205	21	48	36	9	4.1735	16	-35	-15	9
2.6124	-18	61	40	9	3.5418	-16	-37	-15	9
3.6012	21	44	51	9	2.9515	-38	46	-11	9
2.6683	13	-15	53	9	2.781	-23	-10	-13	9
3.9676	14	23	64	9	2.942	29	12	-12	9
2.9292	-51	18	-18	8	3.5566	3	-2	-11	9
3.7274	-9	-27	-16	8	2.6018	-21	-19	-11	9
3.5809	16	-35	-15	8	2.7644	36	18	-6	9
2.8553	3	17	-14	8	3.3214	34	14	-6	9
3.5713	22	-4	-12	8	3.0942	-12	-23	-5	9
3.2801	7	-1	-8	8	3.1892	-20	13	-4	9
2.9312	32	-7	-7	8	2.6535	13	7	-4	9
2.9434	-39	29	-4	8	3.0929	-15	-55	-5	9
2.8737	21	-38	-4	8	2.4159	35	60	-3	9
3.361	4	5	-3	8	2.7714	46	21	-3	9
2.6556	33	63	-1	8	3.82	2	-10	-3	9
3.3857	-38	-35	1	8	2.9241	-16	-55	-3	9
3.2074	10	25	0	8	4.4258	7	7	-1	9
3.9074	-13	27	3	8	3.1061	-14	81	2	9
2.813	-29	-11	9	8	2.7208	-18	92	9	9
3.2877	4	15	9	8	3.0329	-40	53	9	9
2.832	41	48	11	8	4.507	9	-1	7	9
3.2464	22	86	14	8	2.3971	-27	-29	10	9
3.9325	16	18	15	8	3.4873	-12	8	11	9
3.173	35	-14	20	8	2.8777	-24	86	14	9
2.84	34	70	20	8	3.0963	30	-41	14	9
2.766	-28	-27	23	8	3.1991	-22	-2	17	9
2.818	33	-6	25	8	3.7817	2	19	24	9
4.6386	-32	14	26	8	2.3845	27	-17	26	9
2.9794	-24	69	33	8	3.0411	33	56	27	9
3.8952	19	-7	33	8	3.0946	-26	46	29	9
2.3211	-14	60	36	8	2.4347	30	49	34	9
2.6797	26	58	37	8	2.6994	39	2	34	9
3.4109	33	16	38	8	3.0597	-42	19	38	9
3.2454	-16	47	44	8	2.8293	9	69	40	9
2.2287	48	20	-21	7	2.6184	-28	4	43	9
2.5077	-12	-45	-16	7	3.3706	-17	46	43	9
2.8411	-6	23	-9	7	3.1794	22	44	47	9
4.0291	47	45	-4	7	3.45	-18	64	53	9
2.6343	41	35	-6	7	3.5688	6	43	-24	8
3.011	43	32	-1	7	3.2622	12	23	-20	8
2.6034	11	-9	-2	7	2.7666	46	23	-15	8
2.9011	3	12	-1	7	3.8218	-9	9	-13	8
3.31	57	15	0	7	2.478	10	-16	-14	8
3.4502	34	6	1	7	2.662	-9	-28	-13	8
3.6247	32	0	7	7	2.98	-37	-24	-11	8
2.9523	-17	-8	7	7	2.8753	-4	6	-2	8
2.7089	-28	-17	8	7	2.6466	-34	-7	-1	8
2.9192	30	19	10	7	2.8649	30	-37	-2	8
2.7236	30	-40	10	7	3.819	10	25	0	8
3.3661	31	8	11	7	2.7618	10	21	0	8
2.7232	38	49	16	7	3.3762	-35	62	1	8
2.376	-12	44	15	7	2.945	33	1	2	8
2.8855	29	-20	17	7	3.6672	-33	-6	1	8
2.5824	-29	41	20	7	2.3831	-24	24	4	8
3.0903	-27	2	24	7	3.2072	20	49	15	8
2.8784	35	75	27	7	2.6105	20	80	17	8
2.8242	43	52	30	7	3.2855	29	-17	17	8
2.6654	-14	20	30	7	2.5071	-55	37	20	8
3.4234	-44	18	34	7	3.1241	7	-29	19	8
3.8937	22	47	34	7	2.6948	-36	-10	22	8
2.8744	49	33	34	7	3.1771	13	-51	24	8
3.3665	-15	32	34	7	2.9755	-34	-33	23	8
3.2549	12	30	35	7	2.8371	41	31	28	8
2.4914	6	7	36	7	2.5251	-50	-2	28	8
2.7439	-16	-33	38	7	2.3034	-35	59	31	8
3.0348	33	4	40	7	3.1719	41	35	30	8
3.1721	-17	-21	45	7	3.1107	-38	6	34	8
3.1206	33	32	54	7	3.1842	-9	66	34	8
3.1066	25	17	51	7	3.5812	-10	8	37	8
2.307	12	-13	54	7	3.0968	24	49	39	8
3.0569	50	24	-22	6	2.7	9	34	40	8
3.0509	49	16	-18	6	3.1288	37	58	-36	7
2.8804	35	9	-16	6	2.9409	23	60	-35	7
3.1075	31	31	-15	6	2.9758	15	72	-30	7
2.6756	48	27	-14	6	3.3239	51	25	-23	7
2.5277	-19	-21	-13	6	3.9148	10	65	-22	7
2.4816	44	19	-12	6	3.6985	7	33	-21	7
2.3948	-12	-14	-14	6	2.7565	3	26	-20	7
2.7538	-54	26	-13	6	3.2083	-55	15	-19	7
2.631	-56	25	-12	6	2.7387	11	-44	-16	7
3.3042	-7	35	-10	6	2.8319	14	-46	-12	7
2.7405	-4	2	-10	6	3.1985	-14	-28	-12	7
2.8096	34	1	-10	6	2.9341	-9	24	-7	7
3.3837	-6	-8	-11	6	3.0213	-13	-3	-5	7
2.83	25	-14	-9	6	2.4206	-35	-44	-5	7
2.9301	16	22	-6	6	3.4033	4	5	-3	7
2.5811	12	-3	-7	6	3.376	-9	84	0	7
2.7001	10	-26	-7	6	2.9942	33	16	3	7
2.796	19	-21	-5	6	2.5915	-20	28	5	7
2.972	-4	19	-4	6	2.4697	-44	30	7	7
2.5435	27	19	-3	6	3.2586	-32	14	8	7
3.5567	-24	32	0	6	3.7589	-7	8	7	7
2.8357	-38	31	2	6	2.8001	-41	35	11	7
2.4569	46	27	2	6	2.8918	-12	0	11	7
2.5798	18	74	2	6	5.1812	12	2	12	7
2.7149	13	74	3	6	2.8355	-33	49	14	7
2.8387	-4	21	4	6	2.6715	-7	38	16	7
2.8578	-14	74	5	6	2.8725	16	15	14	7
2.7595	-35	58	6	6	2.6545	14	75	16	7
4.693	-15	34	6	6	3.7069	15	-51	18	7
3.9716	18	32	8	6	3.1356	-50	4	20	7
2.3901	-33	9	9	6	2.9969	-36	60	26	7
2.8854	-32	-37	10	6	2.5035	-27	4	24	7
3.0281	22	-38	12	6	2.5584	-47	9	26	7
4.1105	-16	93	13	6	3.3526	35	75	27	7
3.1792	-23	-38	12	6	3.0301	-31	-22	30	7
2.6817	-14	22	14	6	2.704	27	32	33	7
3.3656	12	17	15	6	2.6389	42	21	32	7
3.3474	-21	26	17	6	3.6513	-10	13	32	7
2.5301	12	50	17	6	3.0226	-32	-22	34	7
3.0371	-54	6	18	6	3.715	14	-39	33	7
2.7059	3	-11	21	6	4.2453	19	-5	33	7
2.9573	-1	-13	21	6	3.1965	-17	40	38	7
2.7664	-50	8	23	6	3.0704	34	21	37	7
2.5665	-25	74	25	6	2.3873	-33	-2	38	7
2.9376	28	42	25	6	2.2612	-15	41	41	7
2.5289	50	12	25	6	3.1648	38	8	42	7
3.3661	48	0	26	6	3.7243	16	44	42	7
2.8515	-38	45	27	6	2.8487	31	-19	43	7
3.6599	17	-32	27	6	2.8087	-13	68	46	7
2.5947	-10	17	28	6	2.4314	25	19	44	7
2.5342	-33	41	34	6	2.6323	-24	34	51	7
2.8044	-36	11	33	6	2.9966	12	49	-36	6
3.5362	41	40	34	6	3.592	6	45	-26	6
2.5431	20	48	40	6	2.2799	-30	1	-24	6
2.4892	-19	-17	39	6	2.8497	39	28	-20	6
2.7778	21	46	40	6	2.5817	41	9	-19	6
2.6786	22	31	41	6	2.5926	-11	19	-19	6
2.8049	-14	65	44	6	2.8676	55	17	-16	6
3.0143	-25	4	44	6	3.7732	-58	17	-15	6
2.88	-18	64	53	6	3.1836	-38	53	-13	6
3.1636	-27	18	55	6	3.3804	-52	27	-13	6
2.3673	-15	8	57	6	3.0151	-22	-18	-13	6
3.1771	34	5	-26	5	2.4447	16	14	-10	6
3.2023	-35	-1	-20	5	2.7974	16	-48	-9	6
2.4504	39	29	-19	5	3.1359	-31	72	-8	6
4.3886	13	26	-15	5	2.7141	-43	16	-8	6
2.9986	15	-9	-16	5	2.5878	17	-49	-7	6
2.7179	-17	-32	-15	5	2.9285	29	84	-5	6
2.4799	-50	34	-15	5	3.0099	47	45	-4	6
2.5105	-50	40	-13	5	2.7416	46	35	-6	6
2.4581	-37	7	-13	5	3.0689	-46	15	-5	6
2.6352	-16	-13	-14	5	4.0222	-9	9	-6	6
2.9512	25	-8	-12	5	2.7458	34	11	-4	6
2.8328	-60	23	-11	5	3.1723	-13	23	-2	6
3.7845	3	-2	-11	5	3.6299	-25	9	-4	6
3.137	9	29	-9	5	2.8881	24	52	-2	6
2.4209	36	14	-10	5	2.3901	-10	12	-3	6
3.0305	35	65	-8	5	3.007	34	8	-1	6
4.1298	-4	10	-6	5	2.9955	-30	80	0	6
3.2257	-46	48	-5	5	2.5996	11	9	0	6
3.4678	-8	30	-4	5	3.8209	-7	-28	0	6
2.9585	-27	27	-4	5	2.5373	-30	57	0	6
2.8355	-39	34	-3	5	2.5584	-28	-33	2	6
2.46	-12	-9	-4	5	3.4215	-34	10	3	6
2.4876	34	-39	-3	5	3.8647	-17	32	8	6
3.183	44	33	-2	5	2.4969	-17	-54	9	6
2.748	21	21	-2	5	3.1169	16	-55	9	6
2.9102	16	18	-2	5	2.8621	14	28	12	6
3.7179	1	-10	-2	5	3.0163	8	23	11	6
3.056	19	-45	-3	5	3.7211	22	-38	12	6
3.5105	27	30	1	5	2.9518	-23	-38	12	6
2.5575	11	10	-1	5	3.2822	-8	12	13	6
2.5842	0	-8	-1	5	3.5113	42	-7	14	6
2.7091	-12	-8	0	5	2.4164	54	41	16	6
3.5063	33	14	3	5	3.2791	-56	35	16	6
3.1268	6	-31	8	5	3.2153	-28	-12	15	6
2.8238	-33	-49	7	5	3.0266	-22	-32	17	6
2.5288	31	-3	8	5	3.9675	-16	9	17	6
2.836	-20	32	9	5	2.3369	-16	83	21	6
3.7228	8	6	10	5	2.6757	27	-20	21	6
2.9572	-32	-2	10	5	2.7389	15	-49	23	6
2.5772	-26	21	11	5	2.9824	9	80	25	6
3.4833	31	14	11	5	2.9122	34	10	23	6
2.6875	-28	25	11	5	2.9609	-48	-1	25	6
4.1677	11	2	12	5	3.4925	32	18	28	6
3.9977	-21	85	12	5	2.7485	33	17	31	6
2.1966	27	83	12	5	3.1363	23	48	32	6
2.7726	-18	69	13	5	3.9923	-9	-9	33	6
2.6914	-33	49	14	5	3.3283	-35	52	34	6
3.8131	0	37	16	5	2.8331	48	35	35	6
2.3182	-13	-28	15	5	3.3062	-36	53	35	6
2.3459	-24	-43	15	5	2.5485	-18	37	35	6
2.5521	-32	-40	16	5	3.4063	22	32	40	6
3.7281	-16	21	16	5	3.6504	-30	-17	40	6
2.4958	-24	4	17	5	3.1181	11	70	43	6
2.6153	21	49	19	5	2.3901	18	46	43	6
2.9849	-21	6	19	5	2.9091	28	36	44	6
2.6386	-42	-21	18	5	2.8282	-18	-7	49	6
3.7197	-12	44	21	5	3.3374	17	33	55	6
2.6768	-38	76	24	5	2.7535	15	56	-37	5
3.0253	6	66	27	5	2.827	41	54	-37	5
2.8298	37	-29	27	5	2.4167	14	39	-36	5
4.2364	20	51	29	5	2.9118	18	41	-36	5
3.0072	29	21	31	5	3.6896	16	41	-33	5
2.8043	32	17	31	5	2.3541	34	68	-32	5
2.7865	-27	10	32	5	3.5943	5	35	-29	5
2.592	43	41	32	5	2.4602	-19	57	-30	5
2.8076	37	36	32	5	2.6796	46	13	-23	5
2.4164	27	21	33	5	2.378	14	63	-23	5
4.3529	-11	37	33	5	2.2989	-37	4	-18	5
4.4191	10	18	34	5	2.8575	-39	7	-21	5
2.6497	36	13	34	5	3.1383	-36	8	-18	5
2.4397	6	-4	34	5	3.0392	19	-20	-17	5
3.1874	19	3	35	5	2.8489	18	-22	-15	5
2.549	-51	38	36	5	2.7097	10	2	-14	5
2.2522	-28	24	38	5	2.8251	-19	-22	-14	5
2.8885	-42	19	38	5	3.3492	28	-24	-15	5
2.5643	-35	67	40	5	2.9283	-5	30	-13	5
2.6999	-27	29	39	5	2.4403	16	-21	-12	5
2.8796	29	41	40	5	3.165	-16	-30	-10	5
2.3868	-19	37	40	5	2.8879	-45	12	-9	5
2.4806	-30	58	41	5	3.0347	-30	69	-9	5
2.6252	-27	25	41	5	2.9037	-41	19	-8	5
2.9412	31	3	40	5	3.2746	33	2	-8	5
2.8963	14	-25	43	5	2.7532	-35	60	-8	5
2.7066	25	33	44	5	3.0449	55	36	-8	5
3.1543	-18	47	44	5	3.3489	-11	27	-7	5
3.0546	28	32	49	5	5.5547	-12	11	-4	5
3.3766	30	19	51	5	3.5105	11	11	-4	5
2.9516	16	32	54	5	2.5829	-5	1	-4	5
2.8994	13	30	58	5	2.2735	17	-51	-4	5
2.441	-16	24	57	5	2.8958	12	84	-3	5
2.4347	39	25	-21	4	2.558	28	27	-3	5
3.4349	-41	13	-16	4	2.6131	53	7	-2	5
2.342	32	8	-16	4	2.9398	2	-4	-1	5
3.0385	-51	32	-16	4	3.7346	-16	30	0	5
3.2389	17	-28	-14	4	2.5589	-36	40	1	5
2.3032	7	27	-13	4	3.3641	32	-38	0	5
2.5395	-44	11	-13	4	2.3902	-20	-51	1	5
2.2466	-11	-31	-14	4	2.4112	-25	83	2	5
3.1576	-7	-14	-13	4	2.3365	34	6	1	5
2.9008	38	43	-11	4	2.6033	33	-2	2	5
2.1507	49	33	-11	4	3.4024	-6	9	6	5
2.3832	-35	1	-11	4	3.4715	56	25	6	5
3.209	8	-3	-12	4	3.1908	-44	23	7	5
3.3785	3	3	-9	4	3.035	-36	-35	8	5
2.5774	37	62	-9	4	2.7995	-51	27	8	5
2.3053	-22	0	-9	4	3.0302	30	-6	8	5
2.8889	33	0	-9	4	3.086	-10	41	10	5
2.7709	33	-4	-9	4	3.8076	26	33	10	5
2.3534	46	15	-8	4	2.7973	-29	-39	10	5
2.5296	-19	-3	-7	4	2.8468	-7	18	12	5
3.8668	-34	-5	-7	4	2.8757	12	88	15	5
2.7717	-41	40	-7	4	3.0137	-12	44	15	5
2.3857	15	10	-7	4	2.8577	29	41	16	5
2.5849	30	41	-6	4	2.7158	14	6	16	5
2.5457	9	3	-5	4	3.395	-36	69	18	5
3.3735	-5	2	-5	4	2.8035	-20	46	18	5
2.5569	-12	-58	-6	4	2.2427	-25	-4	20	5
2.8487	34	64	-4	4	2.5217	29	-34	21	5
2.7855	35	63	-4	4	3.052	-26	73	24	5
2.6872	28	28	-2	4	2.3611	27	-15	25	5
3.5475	31	23	-2	4	3.4013	-14	48	26	5
2.6155	8	12	-1	4	2.1868	-34	29	25	5
3.5986	2	-4	-2	4	3.3761	8	-20	26	5
2.5657	14	-12	-2	4	2.5678	35	72	29	5
2.3616	-30	-16	-2	4	3.9278	21	52	29	5
2.6511	24	46	0	4	2.5727	12	-48	31	5
2.3296	-46	42	-1	4	2.2268	-8	-13	31	5
3.1951	14	27	-1	4	4.3481	19	-14	30	5
3.0884	-27	27	-1	4	5.5724	19	45	31	5
2.3907	33	15	-1	4	3.0495	7	-5	31	5
2.4119	-12	22	1	4	3.0039	21	76	34	5
3.56	3	17	0	4	2.636	31	-5	35	5
2.5656	20	70	1	4	2.4304	40	-19	35	5
2.673	-43	50	2	4	2.5129	-11	18	35	5
2.6174	-55	15	1	4	3.8178	19	3	35	5
2.8779	7	-32	1	4	3.9794	-21	14	36	5
3.2727	10	77	3	4	2.4341	22	-7	37	5
2.5841	-43	41	3	4	2.4596	-27	20	38	5
3.0991	11	9	3	4	2.6719	-36	63	41	5
2.7389	12	-7	4	4	3.4712	-28	8	41	5
2.6233	-32	67	4	4	2.677	26	5	43	5
2.6822	18	33	6	4	2.4035	-24	-2	45	5
3.073	33	44	6	4	3.8045	24	20	49	5
2.4301	22	37	6	4	2.828	-17	59	53	5
2.9398	-18	43	7	4	2.4051	16	11	53	5
2.9479	-52	27	7	4	2.6582	-21	19	53	5
2.9286	32	12	11	4	2.4518	-15	6	57	5
2.7886	-30	-9	9	4	3.3297	28	56	-41	4
2.4032	-34	60	11	4	2.3654	30	64	-34	4
2.5637	33	50	11	4	3.0699	14	47	-31	4
2.6225	-4	15	11	4	2.886	6	52	-28	4
3.5039	25	-34	10	4	3.5145	-35	48	-26	4
2.6	23	80	11	4	2.4068	-35	4	-25	4
2.2525	43	41	11	4	2.5606	-40	0	-25	4
2.958	-28	22	11	4	2.9357	48	17	-23	4
2.712	-12	0	11	4	2.4851	-16	69	-23	4
2.554	24	-20	12	4	3.3418	-32	1	-24	4
2.4584	-19	27	13	4	3.1879	6	30	-21	4
3.4184	11	19	13	4	2.549	44	4	-21	4
2.6145	-17	27	14	4	2.8897	-8	32	-20	4
2.7798	15	15	14	4	2.1483	-53	25	-21	4
2.798	-24	75	15	4	2.9414	-19	72	-20	4
3.0167	-7	38	16	4	2.1921	41	20	-19	4
3.7776	17	21	16	4	2.7798	36	10	-17	4
3.638	14	13	15	4	2.9515	5	56	-17	4
2.8426	-46	-6	16	4	2.4484	-3	28	-17	4
2.4778	-22	78	16	4	2.3989	9	-48	-17	4
2.5535	-53	4	19	4	3.5445	-41	29	-16	4
2.4733	1	-18	18	4	2.9964	52	22	-16	4
2.4962	33	-24	19	4	2.5992	12	17	-16	4
2.8216	30	56	19	4	3.3413	37	7	-15	4
2.661	-46	38	19	4	3.5159	10	-36	-16	4
3.0173	21	3	20	4	2.391	-39	51	-15	4
2.2373	31	-31	21	4	2.4371	-50	30	-14	4
2.6796	-27	34	22	4	3.2751	38	41	-13	4
2.5503	15	-49	23	4	2.8768	-8	-14	-13	4
2.3186	35	38	25	4	2.6852	38	43	-11	4
2.4227	54	11	23	4	2.9532	8	-3	-12	4
2.2105	48	10	23	4	2.492	9	30	-11	4
2.3832	-27	73	25	4	3.0477	49	43	-9	4
2.3029	-46	5	25	4	2.2299	42	29	-9	4
2.2024	-36	60	27	4	3.2971	39	-30	-9	4
2.4926	-11	58	27	4	2.5138	9	25	-7	4
2.475	-46	24	27	4	2.2727	3	14	-8	4
3.5831	11	42	27	4	2.8702	-8	11	-6	4
3.2056	39	-28	27	4	2.5553	-13	-54	-8	4
2.9769	24	71	28	4	2.4206	-32	75	-7	4
2.8184	51	28	29	4	2.453	-33	69	-7	4
2.5867	-15	-47	29	4	2.556	41	32	-6	4
2.2979	-13	-48	30	4	3.1571	26	86	-4	4
4.1171	-19	48	30	4	2.742	-4	19	-4	4
2.2322	-39	7	30	4	2.7929	-35	13	-5	4
2.3141	32	62	30	4	3.4357	-36	5	-3	4
3.5744	19	-13	30	4	2.472	-36	-42	-5	4
2.9737	24	47	31	4	3.1848	21	-44	-5	4
2.5491	-9	40	32	4	2.6294	6	29	-4	4
3.2981	14	-40	33	4	2.3655	39	43	-2	4
2.3002	-43	36	34	4	3.0249	35	7	-2	4
2.6694	33	15	34	4	3.2478	39	48	-1	4
3.5356	-22	-5	33	4	2.8988	-15	25	-1	4
2.9021	-28	58	35	4	2.7606	-34	15	-2	4
2.3961	-46	33	36	4	2.9677	33	74	-1	4
3.333	-19	-1	35	4	3.0223	-27	9	-1	4
2.5622	-17	-34	36	4	2.6148	34	1	0	4
4.7869	21	22	37	4	2.3421	35	56	1	4
2.5524	40	24	38	4	3.6336	3	18	1	4
2.8559	-28	5	39	4	2.4493	28	73	1	4
2.7259	-29	1	38	4	2.8149	34	58	1	4
2.7024	-21	19	40	4	2.292	26	34	2	4
2.8717	-37	-14	42	4	4.4608	-17	30	2	4
2.3751	-27	59	42	4	2.2472	36	79	2	4
2.8701	14	49	47	4	3.0144	12	21	2	4
3.0954	24	20	49	4	3.0986	-9	-3	3	4
3.1484	-33	10	48	4	2.5995	27	81	4	4
2.7857	-20	47	53	4	2.7009	35	58	4	4
3.0445	18	35	56	4	3.001	-4	21	4	4
2.551	37	17	-28	3	2.2186	-16	-11	3	4
2.7311	34	1	-25	3	2.3854	41	-31	5	4
2.3503	37	3	-23	3	3.4714	10	74	5	4
2.6924	54	19	-20	3	2.5117	37	31	5	4
2.2339	47	25	-16	3	2.6412	-7	-1	7	4
2.4036	37	5	-16	3	3.5662	-15	34	6	4
2.3004	-18	-9	-15	3	2.5544	-15	18	6	4
3.0061	33	46	-13	3	2.7398	11	-30	8	4
2.2948	-9	9	-13	3	3.3598	44	61	7	4
2.9241	34	-1	-13	3	4.1078	7	1	7	4
2.7659	21	-19	-14	3	2.9044	-33	-2	8	4
2.5018	-14	14	-12	3	3.3232	32	1	8	4
2.7999	-6	36	-10	3	2.5947	-25	31	8	4
2.592	-6	25	-12	3	2.7094	29	-10	9	4
2.5139	27	37	-10	3	2.4101	26	-16	8	4
2.6161	-24	-5	-11	3	2.3849	31	-35	9	4
2.119	-33	55	-10	3	2.389	-27	76	9	4
2.3229	32	17	-10	3	3.0439	-37	40	10	4
3.0697	22	12	-10	3	2.3752	-32	40	11	4
2.2245	-25	7	-10	3	3.4719	-16	35	10	4
2.4319	27	-12	-10	3	4.0883	-21	85	12	4
3.0705	13	-15	-10	3	2.5327	-31	67	12	4
2.2229	16	-15	-9	3	2.8347	-59	30	12	4
2.6104	8	2	-8	3	2.7518	-13	49	13	4
2.6452	-19	-22	-8	3	2.5643	-32	1	13	4
2.3797	37	54	-6	3	3.0928	34	55	13	4
3.2691	-12	26	-7	3	2.3747	-44	35	13	4
2.4462	37	19	-7	3	2.4071	15	13	14	4
2.5923	-20	-36	-7	3	2.2428	16	44	17	4
2.9964	13	18	-4	3	5.6628	14	13	15	4
2.9756	-36	5	-5	3	3.2411	41	-13	15	4
3.1184	8	-4	-5	3	2.6795	-17	-52	15	4
2.2366	22	-28	-4	3	2.6679	-17	74	17	4
2.3578	35	-40	-5	3	2.5992	-34	41	17	4
2.8605	55	42	-4	3	3.5451	-30	-18	16	4
2.539	-42	25	-4	3	3.63	10	74	17	4
3.0292	10	11	-4	3	3.8347	-31	-19	17	4
3.3896	-25	9	-3	3	2.4157	-17	79	19	4
2.3285	15	29	-3	3	2.4049	-29	10	20	4
2.4095	27	22	-3	3	2.7142	57	11	20	4
3.6805	14	17	-3	3	2.459	-35	-20	20	4
2.7917	-5	5	-3	3	2.4872	17	-39	21	4
2.3798	-44	21	-2	3	2.2056	-26	19	28	4
2.297	4	10	-1	3	4.427	-31	13	29	4
2.5202	25	-47	-1	3	2.9661	-19	49	30	4
2.8399	29	-47	-1	3	3.648	24	48	31	4
3.6812	7	4	0	3	3.7262	-8	66	32	4
2.599	34	1	0	3	2.8549	-36	65	34	4
2.5339	-21	-49	0	3	3.4325	-10	36	33	4
2.6967	-19	-52	0	3	2.2065	-35	34	34	4
2.3666	-27	79	1	3	2.7566	-27	28	33	4
4.256	-17	30	2	3	2.3513	-43	19	33	4
2.6618	48	24	1	3	2.2337	30	51	34	4
2.6496	-19	27	3	3	3.2521	22	47	35	4
3.3273	-8	17	2	3	2.8741	41	40	34	4
3.5142	-38	34	3	3	2.9712	28	31	34	4
3.5899	-54	50	5	3	2.4193	51	32	35	4
2.2668	-24	23	5	3	2.821	-22	5	34	4
2.7562	41	36	5	3	2.7377	-19	-1	35	4
2.8826	7	-2	5	3	2.3328	9	67	37	4
2.1701	21	-48	5	3	2.1609	-31	55	37	4
2.3081	-19	33	7	3	4.3914	-14	34	37	4
2.167	34	49	7	3	4.9726	21	24	37	4
2.3898	37	47	8	3	2.4378	-25	54	39	4
2.6725	-29	72	9	3	2.7635	20	49	39	4
3.2469	30	-6	8	3	2.7629	15	65	41	4
2.3693	23	53	10	3	3.1762	-33	2	41	4
3.1118	-16	29	9	3	3.09	-16	71	42	4
2.8284	18	88	10	3	3.6862	-38	61	43	4
2.7373	-26	78	10	3	2.5978	31	12	43	4
2.4653	45	60	10	3	3.0273	21	44	45	4
3.195	-22	30	11	3	2.4674	25	44	45	4
3.2937	8	3	10	3	2.6826	-11	73	45	4
2.8078	10	1	10	3	2.7457	-17	57	48	4
2.5444	-6	20	11	3	2.197	13	-19	48	4
3.0471	31	3	11	3	2.5473	20	30	49	4
2.4984	-25	-26	11	3	2.977	8	37	57	4
2.5803	-37	-33	11	3	2.8955	15	34	57	4
2.8795	12	90	12	3	3.9074	18	54	-38	3
2.3965	40	41	13	3	2.4301	16	34	-38	3
2.396	-14	39	13	3	2.1887	15	37	-37	3
2.1466	-40	52	14	3	3.6156	10	48	-34	3
2.8133	20	49	14	3	2.9163	9	51	-31	3
2.3006	-53	33	13	3	3.2109	37	4	-29	3
2.2023	-56	32	13	3	3.0264	-8	69	-29	3
3.3128	8	19	13	3	2.3072	-24	58	-29	3
2.5357	-44	-9	14	3	2.2487	-40	-1	-28	3
2.7725	-30	-9	14	3	3.161	32	1	-26	3
3.2754	34	59	14	3	2.3111	28	74	-26	3
2.5376	12	88	15	3	2.5694	16	70	-25	3
3.0786	35	50	15	3	3.1461	-4	33	-25	3
2.7525	32	45	15	3	3.1364	-35	52	-25	3
2.4451	16	23	16	3	2.3574	-50	19	-25	3
2.3031	-30	-6	15	3	2.3443	-7	33	-23	3
2.7899	-34	-44	15	3	2.3541	35	6	-24	3
2.4454	-17	-52	16	3	2.7002	37	5	-23	3
3.014	-19	75	16	3	2.4654	17	71	-23	3
2.0731	-31	49	16	3	2.2778	-24	66	-23	3
3.452	-3	-22	16	3	2.3484	6	37	-23	3
2.5155	12	-56	16	3	2.5098	39	18	-23	3
2.3228	-20	80	18	3	2.5226	7	29	-21	3
2.9139	-36	69	17	3	2.8857	40	8	-19	3
2.772	-23	50	17	3	2.989	10	28	-15	3
3.3313	-40	-16	17	3	2.2877	-44	23	-16	3
3.4915	-12	50	18	3	2.8843	13	26	-14	3
2.2737	-24	49	18	3	2.1491	-24	-22	-15	3
2.4443	-44	39	19	3	2.6331	17	-24	-14	3
2.1384	23	-1	18	3	2.3828	34	-1	-13	3
3.1129	30	-20	18	3	2.1321	57	25	-12	3
2.6168	56	9	19	3	2.9292	19	-5	-13	3
2.4741	49	-1	20	3	2.5887	27	-26	-12	3
2.37	-35	-37	20	3	2.5409	-50	45	-11	3
2.083	8	85	22	3	2.5135	46	11	-10	3
2.4082	-17	44	22	3	2.5841	-16	6	-11	3
2.5558	-39	42	22	3	2.9354	4	-9	-11	3
2.382	-27	31	23	3	2.6449	6	12	-9	3
2.4892	-54	8	22	3	2.3271	18	2	-10	3
2.5281	33	33	24	3	2.8416	12	-3	-10	3
2.3202	-27	28	24	3	2.3744	17	13	-9	3
2.2509	25	12	23	3	2.15	-28	13	-8	3
3.531	34	10	23	3	2.2811	-52	35	-8	3
2.4514	-15	-51	23	3	2.8553	-19	-22	-7	3
2.3605	-38	4	24	3	3.3173	-31	77	-6	3
2.213	27	4	25	3	2.4015	-40	36	-6	3
2.3246	-40	-2	24	3	2.966	39	-35	-6	3
2.335	-28	-15	24	3	2.7444	21	-48	-6	3
2.3966	-33	-16	25	3	2.7225	8	30	-4	3
2.7775	20	-35	24	3	2.1097	-18	20	-3	3
2.577	31	28	25	3	2.4174	29	-33	-4	3
2.5544	20	-22	26	3	2.5537	-37	50	-3	3
2.8096	-15	83	26	3	2.8718	-20	20	-4	3
2.1633	-8	20	26	3	2.5695	-21	27	-3	3
2.5213	31	-21	26	3	2.2352	-21	20	-3	3
2.2607	-19	-40	27	3	2.7474	17	18	-3	3
2.7373	27	14	27	3	3.348	10	17	-3	3
2.7837	18	-29	27	3	2.8291	14	17	-2	3
2.5079	-47	40	29	3	2.6941	-11	-30	-2	3
2.2499	-46	14	29	3	2.7286	21	-44	-2	3
2.3443	32	-24	29	3	2.6845	-14	-58	-3	3
2.6277	20	57	31	3	2.5593	36	52	-2	3
2.126	23	66	31	3	3.2777	40	47	-1	3
2.7108	22	54	31	3	2.9589	-17	31	-2	3
2.9935	-20	48	31	3	3.5772	25	-47	-1	3
3.2334	17	48	31	3	2.3141	-20	89	-1	3
3.9971	19	-12	31	3	2.4362	36	53	0	3
2.4081	-15	-44	31	3	2.3449	-41	-33	-1	3
2.3892	17	46	32	3	2.4582	-16	85	1	3
2.52	13	14	32	3	2.0857	22	33	0	3
2.2244	-29	-7	32	3	3.6454	-8	24	1	3
3.8503	19	-8	32	3	2.4717	-4	19	1	3
2.5735	-37	54	34	3	2.7259	56	18	1	3
2.2609	-40	38	35	3	3.128	-34	13	1	3
3.159	21	9	34	3	3.0365	-8	-32	0	3
3.3162	43	4	36	3	2.8742	-36	53	1	3
2.348	36	62	36	3	2.8496	34	13	1	3
2.7968	37	61	36	3	2.1781	16	78	2	3
2.1488	-29	23	36	3	2.2277	27	76	2	3
3.4166	-21	14	36	3	2.4376	-13	27	3	3
3.0639	-35	10	37	3	2.9505	-10	-33	2	3
3.7398	-40	57	37	3	2.1874	-19	68	3	3
2.1198	26	53	37	3	2.516	-46	46	3	3
2.3745	30	38	38	3	2.2305	38	46	4	3
4.5376	49	17	38	3	2.6066	53	25	3	3
2.3919	29	60	39	3	2.9362	51	12	3	3
2.53	32	14	38	3	2.7779	-7	-31	5	3
3.2276	-37	51	40	3	2.2536	-10	79	5	3
2.8119	-31	-10	40	3	2.5717	38	44	5	3
2.3612	25	44	41	3	2.3231	22	39	6	3
3.4072	-53	28	41	3	2.7246	45	59	6	3
2.9447	-31	-19	42	3	2.6904	27	34	6	3
2.5292	32	11	44	3	2.3769	-17	27	6	3
2.6931	-45	41	45	3	2.872	6	0	6	3
2.4769	26	30	44	3	2.9571	16	-55	6	3
2.2201	-31	-4	44	3	2.583	-11	73	7	3
3.9515	15	48	46	3	3.1757	33	73	7	3
2.5716	-18	56	47	3	2.4331	-42	51	7	3
2.5817	-17	57	48	3	2.7802	-43	32	8	3
2.642	-20	51	48	3	2.9578	-23	-25	9	3
2.9076	-17	53	51	3	2.5291	-14	24	9	3
2.4345	28	33	52	3	3.0223	7	36	10	3
2.569	27	19	53	3	2.8605	-33	0	10	3
2.1404	-17	17	54	3	2.107	19	-11	10	3
2.6787	13	-7	56	3	2.357	-32	-38	11	3
2.3942	-18	23	56	3	2.2548	30	-40	10	3
2.7035	12	33	57	3	2.1062	-10	53	11	3
2.2795	-27	19	57	3	2.9102	33	49	11	3
					2.6055	29	32	12	3
					3.0074	31	-36	12	3
					3.7056	31	-45	11	3
					3.692	-25	85	12	3
					2.7761	34	60	12	3
					2.8618	-13	17	12	3
					3.3062	6	15	12	3
					2.3894	-20	89	13	3
					2.3573	-49	53	14	3
					2.6578	-24	30	14	3
					2.6029	-44	-9	13	3
					2.9054	9	13	14	3
					2.3735	-47	-6	15	3
					2.4551	15	86	15	3
					2.3734	-22	81	15	3
					3.6979	35	50	15	3
					2.3017	31	-42	15	3
					2.3664	17	76	16	3
					2.872	-11	43	17	3
					3.5061	0	37	16	3
					3.7636	15	15	16	3
					2.4808	29	-25	16	3
					3.414	-13	45	17	3
					2.7383	16	16	17	3
					2.6546	-50	-3	18	3
					2.8576	-28	-24	18	3
					2.7268	33	61	19	3
					2.6036	39	44	18	3
					2.27	-29	39	19	3
					3.4089	30	-19	18	3
					2.2705	-28	20	19	3
					3.2513	31	-26	20	3
					2.934	21	-2	20	3
					3.1587	-33	65	21	3
					2.7545	-54	7	21	3
					2.5422	27	-15	22	3
					2.5812	11	86	23	3
					2.2253	-30	4	23	3
					2.3339	-22	-38	24	3
					3.482	12	88	24	3
					2.7075	-24	77	24	3
					2.5517	2	23	24	3
					2.7538	-32	23	25	3
					2.3734	-54	21	25	3
					2.1949	-21	-3	25	3
					2.8366	50	-2	26	3
					2.794	-43	2	28	3
					3.6338	10	85	29	3
					3.1848	7	68	30	3
					2.969	19	-16	29	3
					2.259	15	84	31	3
					2.5838	28	51	30	3
					2.633	34	-23	31	3
					2.5651	9	85	31	3
					2.7507	-37	67	31	3
					2.7211	-20	50	31	3
					4.4819	17	48	31	3
					2.7937	11	34	31	3
					2.9858	-23	30	31	3
					2.5352	53	27	31	3
					2.376	-33	-5	33	3
					2.4465	21	58	32	3
					2.5001	-22	54	32	3
					4.1857	17	46	32	3
					2.2795	42	41	32	3
					2.2214	44	30	32	3
					2.6855	48	0	32	3
					3.3822	19	-9	32	3
					3.2784	29	-11	33	3
					2.7328	-33	20	34	3
					3.0797	6	-7	33	3
					2.8511	-30	-18	34	3
					2.1287	-20	57	35	3
					2.5587	-20	37	34	3
					2.888	-24	28	34	3
					2.2468	-9	9	34	3
					2.1165	-39	56	35	3
					3.3162	-9	-5	35	3
					2.6362	13	-39	35	3
					2.4447	-36	66	36	3
					3.8065	12	31	36	3
					2.6668	-35	1	38	3
					2.4285	-19	63	39	3
					2.6733	-27	54	38	3
					2.2246	-30	-12	39	3
					3.6109	-18	63	40	3
					2.0463	-25	22	39	3
					2.4715	19	72	41	3
					3.2035	26	59	40	3
					2.2829	-21	19	40	3
					2.2199	-20	18	40	3
					2.7002	16	43	41	3
					2.1387	-27	40	41	3
					2.5139	-32	-6	43	3
					2.2017	23	36	43	3
					2.757	31	26	43	3
					2.7715	16	47	45	3
					2.6926	-30	60	45	3
					3.0701	15	48	46	3
					2.4193	35	29	46	3
					2.3283	-37	26	48	3
					2.6553	30	14	49	3
					2.4181	-15	63	51	3
					2.1597	-18	52	52	3
					3.283	13	-11	53	3
					3.1255	-18	41	56	3
					2.3962	-28	19	57	3
					2.3228	-14	10	57	3
					2.4033	15	23	61	3
					2.8857	9	1	65	3
