# Supplementary material for: Common gray and white matter abnormalities in schizophrenia and bipolar disorder
Source: PLoS One. 2020 May 7;15(5):e0232826. doi: 10.1371/journal.pone.0232826 (PMC7205291; doi:10.1371/journal.pone.0232826)
Supplement: S5 Table — (XLSX) [file pone.0232826.s005.xlsx]

## Sheet: S5 Table
S5 Table. Brain areas showing a significant difference in mean diffusivity among schizophrenia, bipolar disorder and healthy control groups at the level of FWE-corrected P < 0.017.
schizophrenia vs. healthy control					bipolar disorder vs. healthy control
T max	peak coordinates (MNI)			cluster size (mm3)	T max	peak coordinates (MNI)			cluster size (mm3)
	x	y	z			x	y	z
5.7383	-18	16	36	3726	5.744	-18	-3	41	5391
5.036	-26	-34	27	1078	5.7698	28	7	28	1844
4.9447	-17	39	-1	752	5.2323	-35	-41	31	971
4.9027	25	6	35	709	4.6588	18	37	7	737
5.7111	-3	-11	13	613	5.4709	-17	-53	32	658
5.6354	40	-31	6	528	4.1695	29	-57	17	635
5.2225	-26	38	1	354	5.2204	-23	-44	25	623
4.7157	-44	-42	15	342	4.7439	29	-44	26	520
4.522	32	32	23	337	5.2883	-3	-13	16	475
4.2994	28	-41	25	314	4.5752	-26	-67	26	429
4.8575	25	23	7	305	5.1381	-26	38	2	359
4.0915	38	-14	29	293	5.1731	40	-29	4	318
4.4299	-30	13	25	235	4.1002	37	-62	26	311
4.1468	36	-64	36	194	5.0707	38	-38	24	273
5.3251	12	-31	25	181	4.6832	-35	-58	30	270
5.2155	28	31	15	176	4.5839	22	24	-5	224
4.7226	-42	-47	34	145	4.3536	-38	7	17	200
4.8634	-40	-42	-7	141	4.6475	12	-28	27	189
4.8054	48	-48	6	132	3.3896	-38	-29	5	160
3.8339	-33	-33	7	132	5.0584	-38	-55	13	143
4.4396	-51	-38	-6	127	3.8083	21	19	6	137
4.6845	6	5	-9	127	3.8727	-38	24	16	133
3.67	-22	-66	31	116	5.0809	31	12	-2	129
4.0107	-27	13	27	115	4.2741	-11	-46	24	128
3.8972	25	-54	27	114	4.8062	26	-15	47	122
5.5257	-40	-42	13	112	4.1981	41	-4	-23	119
4.4761	31	-10	47	106	3.9283	24	36	11	100
5.6883	32	11	-1	103	4.9494	33	2	20	99
3.9283	-25	-9	44	100	4.6065	10	-47	26	98
3.8928	25	-7	18	92	4.7966	15	-6	57	98
4.3841	26	37	11	80	4.9126	27	7	26	94
5.0246	-36	23	17	77	4.1725	-24	21	3	91
4.2658	33	6	18	76	4.3954	0	-10	25	85
4.0398	-40	-8	-19	73	4.623	-45	-10	-22	82
3.8538	-31	-55	14	73	4.1384	22	12	14	82
3.6418	39	-53	13	72	4.3088	53	-44	-1	81
3.6545	28	-67	15	68	4.5008	31	-13	13	78
3.2935	-40	-12	-15	67	4.1234	-38	-40	13	74
3.6977	37	-6	-19	66	4.3285	-33	-27	38	74
4.0821	28	-58	35	64	3.745	-8	-18	35	70
3.5229	-23	-57	38	64	3.1878	24	-7	15	65
3.8806	12	-47	23	63	4.1422	40	-48	16	63
4.024	41	-19	-8	57	3.6877	-9	-29	37	63
4.0443	35	-8	-2	57	3.7	-50	-39	-5	58
4.2836	-33	-1	6	55	3.2176	-15	11	5	58
3.949	47	-33	10	55	4.8427	-43	-55	7	58
3.8371	-3	-39	18	55	3.5123	19	28	32	58
3.785	34	35	1	52	4.0682	-32	-10	10	57
4.0874	27	-22	19	50	3.2702	9	-1	32	56
3.9062	22	6	22	50	3.6605	-38	-1	23	55
3.5117	29	-30	-3	49	4.2038	-29	-43	29	55
4.3269	-23	24	1	49	3.803	35	-5	-1	54
3.8554	-2	-11	26	49	4.4429	22	16	19	52
3.3808	23	-10	10	47	3.8345	-41	-14	-14	50
3.6275	21	31	29	47	2.9582	18	-26	35	50
4.1856	29	14	41	47	3.7631	9	0	-8	49
3.8362	-46	-24	-1	45	3.2664	27	-76	6	48
3.3181	-28	-75	2	44	3.8864	-35	-41	10	45
3.6328	-26	14	19	44	4.8595	-4	26	13	45
3.4674	-28	15	0	43	3.9757	-8	-5	34	44
4.024	-33	-8	41	43	4.0605	-27	-84	13	43
4.099	39	-37	15	42	2.8825	19	-55	39	42
3.5373	-30	-46	29	42	4.2304	-22	-26	3	41
3.4119	21	9	13	40	4.2292	17	-46	43	41
3.899	47	-50	11	39	4.1163	20	-28	-2	40
3.61	-34	31	13	39	3.6113	-35	-11	-10	39
4.1784	19	27	30	39	3.8532	8	-16	3	38
3.6055	-42	-56	7	38	3.6282	-40	-42	-7	37
3.2349	-28	-28	38	38	4.6095	0	7	2	37
3.7533	-18	-16	52	38	4.8394	-19	3	34	37
3.6527	51	-33	-15	37	3.5563	12	5	3	36
3.7775	-32	7	-7	37	3.3053	24	-80	8	36
3.8806	-4	-18	0	37	4.104	-30	10	26	36
4.0481	-4	27	12	37	3.9848	34	-5	3	34
3.4205	27	-25	41	37	3.9637	10	0	28	33
3.966	-14	-31	27	36	4.8728	35	-73	-1	32
3.9482	-19	4	34	36	3.3156	-24	-16	9	32
4.19	-30	-39	-7	34	3.3812	15	-27	13	32
3.9483	-32	39	1	34	3.7459	-30	37	13	32
3.6899	-22	-26	3	34	2.918	-20	0	14	32
4.2922	31	-9	12	34	4.2849	32	22	29	32
3.8867	13	-57	30	34	3.7382	-17	-57	47	32
3.2995	34	-56	-1	33	3.0089	25	19	12	31
3.9042	34	-1	1	33	3.1142	-27	13	14	31
3.4068	7	-9	12	33	3.4399	39	-30	-2	30
3.5873	-43	-45	27	33	3.5799	25	36	-3	30
4.2215	-1	-11	25	33	3.8529	-1	-25	23	30
4.2714	-12	3	-10	32	4.2095	31	-45	30	30
3.2201	-23	-75	14	32	3.3979	-30	-66	1	29
4.1074	36	-72	18	32	4.2492	30	-55	15	29
3.6474	-34	32	23	32	3.4162	45	-1	30	29
3.8404	-35	-69	26	32	3.9883	16	-48	30	29
3.4196	20	-18	39	32	3.6206	10	-30	35	29
4.7281	51	-26	-19	31	3.4274	-27	-23	-6	28
3.965	-30	-11	-12	31	3.738	1	11	1	28
3.1802	-39	-28	-1	31	3.1766	33	38	5	28
2.9585	-35	-41	10	31	3.8121	-9	-30	25	28
3.8107	10	-20	11	31	3.1447	45	-8	-24	27
3.9888	-13	-19	-15	30	3.2745	-20	22	26	27
3.2474	18	8	45	30	5.0899	-18	-46	30	27
3.4425	-36	8	-18	28	3.3446	-24	28	34	27
4.4965	49	47	-5	28	3.0706	-22	66	35	27
5.0153	27	51	1	28	3.4999	-33	17	-9	26
3.2132	19	-2	14	28	2.9632	33	75	-1	26
3.5223	18	51	51	28	3.8392	-12	-9	1	26
3.5575	-54	27	-12	27	3.8957	54	9	21	26
3.243	-16	-44	-12	27	3.3494	37	5	-23	25
3.4429	-4	9	-1	27	3.1833	-10	-43	-18	25
4.1861	-30	53	15	27	3.2079	49	36	-10	25
3.5675	3	25	23	27	3.2002	30	-11	-1	25
3.7025	-46	27	32	27	3.6184	33	0	6	25
3.2988	16	-13	-14	26	3.7071	23	-21	-6	24
3.6217	-39	29	-4	26	3.6277	-46	15	-5	24
3.6211	-21	-42	14	26	4.2553	8	-25	-5	24
4.102	30	27	44	26	3.4713	32	64	6	24
3.1894	-20	23	48	26	4.3319	-25	53	30	24
3.4183	-27	21	10	25	3.8218	-11	10	29	24
3.6424	26	-32	12	25	3.5432	-27	28	45	24
3.1952	22	-44	15	25	3.2142	48	27	-14	23
4.6265	-25	52	27	25	3.2304	23	52	10	23
4.4653	35	9	37	25	3.1743	7	39	14	23
3.2399	-18	-7	47	25	4.1337	-9	-16	28	23
4.2968	-4	-22	16	24	2.8349	-11	21	32	23
4.1569	-46	0	25	24	3.3831	27	44	40	23
3.7872	-26	42	29	24	3.5352	49	43	-9	22
3.2473	-24	80	9	23	3.4765	28	82	0	22
3.9729	-19	-48	18	23	2.959	-36	-35	-1	22
3.7991	-22	41	47	23	3.792	-10	2	-10	21
4.1271	13	-20	50	23	3.5108	-32	21	1	21
3.975	-15	18	58	23	3.3952	26	20	26	21
3.5696	21	-44	-5	22	3.0549	15	22	32	21
3.2088	-30	69	4	22	4.8298	-21	-3	34	21
3.9193	25	81	3	22	3.6944	49	29	-17	20
3.8726	-52	51	9	22	3.7366	9	-1	-11	20
3.4958	28	82	0	21	3.7838	-7	-5	-8	20
3.2028	-18	-46	-8	20	3.7956	32	41	16	20
4.3807	30	24	-1	20	3.8893	-10	-31	19	20
3.5004	31	1	12	20	3.912	43	1	23	20
4.384	22	4	17	20	3.876	32	-30	25	20
3.5783	17	83	18	20	3.925	35	9	36	20
4.0308	-38	70	26	20	3.7207	-34	-40	-1	19
3.9148	30	-15	32	20	3.5956	-32	1	13	19
3.5549	30	1	38	20	3.8721	12	17	15	19
3.8339	-16	64	54	20	3.6326	-31	50	16	19
4.3728	-34	-5	-7	19	3.477	-27	-27	-11	18
2.9521	-45	12	-9	19	3.4719	31	-8	-8	18
3.1687	31	69	3	19	3.8473	-12	-57	-6	18
4.1299	10	7	8	19	3.197	-50	20	2	18
3.2285	30	83	14	19	3.066	21	35	7	18
3.8011	-46	52	15	19	3.4365	30	67	12	18
3.5914	15	77	18	19	3.8855	-29	-11	14	18
2.9046	-8	57	19	19	3.4056	34	5	21	18
3.7757	-33	31	25	19	3.1433	-39	-1	30	18
3.604	-37	43	28	19	5.428	-27	19	46	18
4.1182	45	18	30	19	4.0863	20	46	51	18
3.5353	-27	20	33	19	2.7762	28	-14	-4	17
2.9567	32	-1	36	19	3.085	-30	80	0	17
3.5045	-21	51	44	19	2.8465	21	-12	13	17
3.7441	32	27	-2	18	3.494	-13	24	29	17
4.1086	13	11	14	18	2.9234	41	19	29	17
3.8009	-35	76	15	18	3.5492	-29	20	34	17
3.252	-16	21	33	18	4.1646	-14	48	45	17
3.1549	30	5	-14	17	3.6423	-18	-9	7	16
3.4721	34	0	-13	17	3.3607	-53	53	10	16
3.5153	55	13	1	17	2.7292	-22	10	9	16
2.5754	15	-12	2	17	3.8951	-40	-26	15	16
4.1517	23	-32	10	17	3.5577	15	77	17	16
3.9503	22	52	12	17	3.2834	9	13	28	16
3.2796	20	6	12	17	2.8597	-23	53	32	16
2.6732	19	80	18	17	3.5377	12	30	35	16
2.8194	-33	42	34	17	3.0334	16	-13	-14	15
2.4978	16	6	50	17	3.2729	52	30	-11	15
4.1197	-7	32	-22	16	3.0069	-25	30	-4	15
3.5061	3	19	-14	16	3.469	16	-55	6	15
3.0069	-13	-37	-15	16	3.1909	-33	-2	8	15
3.5021	37	-33	-5	16	3.2528	-34	36	12	15
3.5864	14	-57	-1	16	3.4615	15	15	16	15
2.8328	13	20	5	16	3.1298	-9	41	16	15
3.6741	15	-50	21	16	2.972	-21	-46	16	15
3.4421	31	-33	22	16	2.9941	-29	7	25	15
3.4451	18	43	31	16	3.4126	-28	9	28	15
3.0033	19	-32	30	16	3.8429	-32	14	30	15
3.3787	14	31	33	16	3.2106	43	23	30	15
3.4095	-31	-7	45	16	3.8722	-28	5	39	15
3.4951	44	7	-20	15	2.774	32	-2	41	15
3.2479	-1	25	-12	15	3.8948	30	-4	47	15
4.4215	0	19	-9	15	3.9807	-24	-42	-5	14
5.2349	-4	10	-6	15	3.3212	22	85	5	14
3.4396	34	9	-2	15	3.3618	36	30	9	14
3.1534	-8	16	-3	15	3.338	-21	-48	10	14
3.0777	27	-17	1	15	2.7718	-22	81	15	14
4.0693	-32	14	26	15	4.1899	-38	70	26	14
3.2275	-12	24	29	15	3.9527	32	-1	36	14
3.5098	-31	-2	30	15	3.2196	39	23	39	14
3.0303	27	31	33	15	3.1884	21	-19	-14	13
4.1176	-29	1	38	15	4.3932	4	18	0	13
4.4399	-10	24	-6	14	3.9522	10	-28	-2	13
4.2077	-11	-28	-7	14	2.9125	36	26	-1	13
3.4858	-34	12	0	14	3.5127	7	-32	5	13
3.07	52	8	-2	14	2.9402	35	47	5	13
4.1379	9	6	9	14	3.0191	9	56	16	13
2.8228	-15	-55	15	14	2.5821	-10	-26	14	13
3.835	38	55	14	14	3.6942	-32	-41	15	13
3.7249	-44	39	19	14	3.9462	-9	28	25	13
3.2827	34	10	23	14	2.9088	34	10	23	13
3.6853	43	14	27	14	3.4456	31	-20	26	13
3.2482	-30	45	30	14	3.4668	-10	13	32	13
3.0973	-25	35	33	14	2.9447	-26	52	38	13
3.5563	-19	46	31	14	2.5633	20	42	42	13
3.2732	-33	54	34	14	3.3808	32	4	40	13
2.7905	-20	39	36	14	4.4044	30	27	44	13
2.9235	-46	30	35	14	3.2868	-19	-21	-14	12
3.2921	-30	57	38	14	4.0755	0	18	-9	12
3.0484	-17	-32	-16	13	4.4322	-17	2	-10	12
3.6241	-19	-21	-14	13	4.0283	46	22	3	12
4.5517	17	-28	-14	13	2.7546	-12	-31	3	12
5.6066	16	-35	-15	13	2.8127	11	22	5	12
3.3209	-32	31	-14	13	3.6673	-31	-36	11	12
3.9784	27	26	-8	13	3.1079	-15	88	13	12
4.8585	3	19	-4	13	3.3883	27	27	14	12
3.9374	3	16	0	13	3.1027	-13	3	15	12
3.2718	-55	11	-1	13	3.0711	-26	8	18	12
3.3432	-8	12	-1	13	5.1388	-9	76	22	12
3.2838	19	42	6	13	4.2592	31	48	22	12
3.3417	-29	26	11	13	4.5399	-26	73	24	12
3.41	-21	26	17	13	2.9751	28	9	25	12
2.9867	-43	25	32	13	3.3975	-10	-20	26	12
4.2049	13	5	36	13	2.8934	38	9	27	12
4.757	21	-5	33	13	3.4629	12	24	29	12
3.3856	-40	22	37	13	4.2408	-21	5	35	12
3.1108	-30	41	37	13	3.845	37	4	-30	11
2.7685	-14	6	57	13	3.7207	-40	0	-25	11
4.5642	-11	30	-23	12	4.0941	-19	-11	-14	11
3.4666	46	11	-22	12	2.9662	-40	40	-9	11
4.1823	3	-2	-11	12	3.4432	4	1	-8	11
3.6419	-40	-28	-5	12	3.1794	46	21	-3	11
4.8498	7	7	-1	12	3.1462	-31	-41	-2	11
3.3572	55	14	-1	12	3.3373	29	64	0	11
3.8936	9	-33	6	12	3.1235	-57	22	5	11
2.914	-12	20	6	12	3.5018	-20	10	5	11
3.6807	-13	2	13	12	4.1352	-51	27	8	11
2.7004	-21	81	14	12	3.1577	-11	21	10	11
3.4031	49	1	18	12	3.2312	-26	-32	15	11
3.9582	30	48	23	12	3.2191	27	29	18	11
3.1084	44	2	32	12	3.9489	-41	53	23	11
2.6405	-42	47	34	12	2.8611	-22	-39	23	11
4.7466	-21	-3	34	12	4.1642	-5	26	23	11
3.6015	-16	46	44	12	3.2366	-50	9	24	11
2.9885	17	19	57	12	4.0031	-43	54	28	11
4.2023	-35	0	-12	11	2.9698	-9	20	26	11
3.4346	25	-8	-12	11	3.013	-28	64	29	11
3.0474	-53	10	-2	11	2.9377	40	5	32	11
3.5793	-27	26	-1	11	3.4365	39	2	33	11
3.2428	50	48	1	11	2.7086	-38	41	33	11
3.1256	32	64	2	11	3.6959	-18	59	42	11
3.9047	-13	26	2	11	2.52	-22	30	42	11
2.9501	19	-43	12	11	2.8299	12	5	60	11
3.6484	-7	9	12	11	2.888	17	-9	-16	10
3.1264	28	71	12	11	3.116	22	-26	-10	10
3.7173	9	24	11	11	3.8264	-14	-28	-12	10
3.0584	-6	16	12	11	3.1338	26	-46	-1	10
2.7748	-49	2	21	11	3.252	-23	86	1	10
2.6987	-48	4	22	11	2.6611	12	-2	5	10
3.5983	-30	-22	23	11	3.7931	-42	35	11	10
3.6152	-26	73	24	11	3.2703	20	6	11	10
2.9965	-7	63	29	11	3.3401	13	90	12	10
2.8074	-19	-21	34	11	3.3331	-33	51	13	10
4.1174	20	42	33	11	2.6503	-18	70	15	10
3.1282	-33	11	40	11	3.2477	-21	50	20	10
2.773	-22	39	45	11	3.8138	2	19	24	10
2.9436	-22	33	48	11	2.9277	40	31	28	10
2.688	44	20	-18	10	3.4463	-32	0	30	10
3.464	-16	-37	-15	10	3.4145	-26	43	29	10
3.5668	21	-19	-14	10	3.0327	31	-1	29	10
3.057	-50	40	-13	10	2.7473	-47	26	32	10
3.6726	8	-4	-11	10	3.612	19	-5	33	10
3.4291	30	-6	-11	10	2.6607	-16	63	41	10
4.195	-4	20	-5	10	2.8567	-21	28	40	10
4.1933	0	-4	-5	10	3.2088	-15	-29	44	10
2.719	13	20	-3	10	4.9591	24	20	49	10
4.2407	-26	33	1	10	2.9492	-43	8	-29	9
2.8534	31	19	5	10	3.2103	3	18	-14	9
3.4347	37	43	6	10	2.6725	34	2	-11	9
4.0768	-29	-11	9	10	3.3348	34	13	-6	9
3.0168	28	25	9	10	3.2041	-15	-53	-6	9
3.3189	-10	7	9	10	3.7389	34	70	-3	9
2.7954	-21	-47	11	10	2.8749	-25	-31	-1	9
3.7382	10	21	13	10	3.7039	-33	-6	1	9
2.799	-12	43	15	10	3.2113	18	92	5	9
2.848	49	5	20	10	3.2339	-40	53	8	9
3.3902	-41	-16	21	10	2.7001	-16	-8	8	9
2.919	-16	50	24	10	3.2966	29	-10	9	9
3.4185	-36	58	25	10	3.6576	-7	10	11	9
3.5998	32	2	29	10	3.5191	-20	89	13	9
2.8818	32	38	36	10	3.0544	-28	-15	13	9
3.0906	-33	-3	38	10	3.4886	7	-31	17	9
2.7828	-20	38	40	10	3.7411	29	-17	17	9
2.7058	12	40	41	10	2.8066	39	66	24	9
3.2223	-37	23	44	10	3.6942	-26	7	23	9
3.679	11	1	-11	9	2.445	-31	-29	26	9
2.6534	-27	-10	-12	9	3.3813	-34	-26	29	9
3.3882	-13	-27	-11	9	3.2918	31	-5	35	9
2.8144	-4	0	-9	9	3.2219	21	49	37	9
3.5604	10	29	-9	9	2.9311	-31	14	46	9
2.4455	19	-21	-5	9	3.8412	16	31	54	9
3.798	-4	28	-4	9	2.7522	37	14	-28	8
3.5887	-13	-3	-5	9	3.3521	-38	38	-17	8
3.1197	9	19	-2	9	2.5272	11	-16	-13	8
3.2524	10	24	1	9	2.6721	-37	-24	-11	8
3.2433	17	65	1	9	3.283	48	40	-9	8
2.7134	-20	27	4	9	2.8893	42	29	-9	8
3.555	13	19	4	9	2.9772	22	-27	-7	8
3.5689	-4	21	4	9	4.2605	47	53	-5	8
3.3305	-33	15	4	9	3.2529	-15	-16	-3	8
2.6274	24	-22	5	9	3.28	40	40	-3	8
2.9324	12	95	8	9	3.0921	33	-43	-4	8
4.1188	11	19	13	9	2.9369	29	23	0	8
4.4235	-30	-36	10	9	3.4127	8	17	1	8
3.3461	21	81	13	9	3.1526	47	18	3	8
3.064	37	54	15	9	3.2252	37	42	6	8
2.5892	29	-40	14	9	4.2978	9	-1	7	8
3.4542	-51	37	18	9	2.9217	-19	35	9	8
4.1398	29	-21	17	9	3.2672	8	37	12	8
2.9103	-20	-37	20	9	3.4603	20	49	15	8
2.8404	47	1	21	9	3.1374	-13	17	12	8
3.5823	36	5	22	9	2.6169	-38	56	16	8
3.4818	-8	13	27	9	3.6945	-23	29	15	8
2.6923	6	3	27	9	2.7089	-16	23	14	8
3.401	-32	-27	27	9	4.7159	15	10	17	8
3.3797	-10	12	28	9	4.2449	-23	-19	18	8
3.2448	-21	-29	30	9	2.575	-29	10	20	8
3.6722	22	54	31	9	3.7933	7	-22	23	8
3.5601	8	40	32	9	3.6666	-21	47	27	8
3.5597	23	48	32	9	3.032	46	17	29	8
2.9505	14	-32	38	9	2.7013	-10	61	30	8
2.9083	20	74	41	9	3.3377	45	18	30	8
3.185	13	49	47	9	2.9329	-42	46	34	8
3.0876	14	65	48	9	3.975	-35	53	35	8
3.0541	7	35	55	9	3.5118	25	48	38	8
2.6453	45	14	-11	8	2.5143	20	35	38	8
2.6879	-24	-9	-13	8	2.6607	-33	-4	40	8
3.2856	-4	23	-11	8	2.9424	15	65	41	8
2.6533	-35	7	-9	8	3.1764	34	28	46	8
3.0147	33	19	-8	8	2.9	20	28	49	8
2.8851	46	15	-7	8	4.5421	-25	20	49	8
3.0493	21	-48	-6	8	2.9505	34	1	-25	7
3.448	-23	47	-4	8	2.8279	36	9	-17	7
3.6831	23	-43	-1	8	2.7718	48	50	-8	7
3.1416	18	-51	-2	8	2.4931	-10	4	-8	7
3.4195	24	47	1	8	2.8952	7	-1	-7	7
2.929	7	19	0	8	3.2439	-35	13	-5	7
2.7751	-21	25	0	8	2.9992	-12	-23	-5	7
3.6552	55	18	1	8	3.2708	-13	-3	-5	7
3.4236	34	6	1	8	3.6281	-27	-20	-4	7
3.2624	-32	15	10	8	2.7835	-36	66	-1	7
3.5589	27	75	10	8	2.7479	-24	32	0	7
3.6498	28	-10	12	8	2.9859	39	36	0	7
3.435	-42	-17	18	8	3.7644	-33	16	0	7
3.2806	-29	7	18	8	3.2792	12	-31	0	7
2.8966	33	0	20	8	2.8447	-28	-37	0	7
3.0792	-39	-2	23	8	2.8481	39	39	1	7
3.1093	31	-21	26	8	3.9377	10	24	1	7
4.0796	33	17	31	8	3.258	10	21	0	7
2.7131	18	34	32	8	2.7033	33	13	3	7
3.3834	44	19	31	8	3.6219	-21	85	2	7
2.5347	-35	32	34	8	3.3716	21	-38	2	7
3.008	12	-42	34	8	2.6198	-55	46	3	7
2.8416	31	33	38	8	2.5493	26	79	7	7
3.5163	-33	-5	43	8	3.2415	-12	20	6	7
2.9165	23	35	43	8	2.9184	28	-10	12	7
2.8814	46	16	-20	7	3.3666	31	63	11	7
2.512	-45	20	-17	7	2.7818	-12	0	11	7
2.5636	-35	1	-17	7	4.8817	12	2	12	7
2.555	38	41	-13	7	2.9933	9	21	12	7
3.615	27	3	-13	7	3.1196	-7	39	15	7
3.0012	13	24	-9	7	3.2691	-13	13	15	7
2.7648	36	59	-9	7	2.6986	-34	41	17	7
2.326	22	-22	-5	7	2.8767	20	49	20	7
3.1853	-9	-26	-6	7	3.2543	13	-51	24	7
3.4503	27	30	-4	7	2.4941	50	9	23	7
3.3087	30	-43	-3	7	2.9858	-34	-30	26	7
4.7508	1	-10	-2	7	2.8647	39	-29	26	7
3.0676	32	-7	-1	7	3.4358	-43	27	27	7
3.0594	34	13	1	7	3.6973	45	12	27	7
2.4886	-43	50	1	7	3.5668	21	54	30	7
2.9948	-32	67	4	7	3.0571	33	17	31	7
2.8307	22	46	4	7	3.2499	26	61	31	7
3.5335	30	72	4	7	3.5033	-29	48	31	7
2.7708	-28	76	4	7	2.9884	41	22	32	7
2.9757	-27	22	5	7	3.3249	-15	34	37	7
2.4732	-11	6	5	7	4.8052	-21	14	36	7
3.6499	-9	26	10	7	2.8116	31	12	43	7
3.7375	32	0	7	7	3.119	-23	33	51	7
3.459	29	-8	8	7	3.9682	17	34	55	7
2.8082	-12	18	10	7	2.3893	-29	1	-24	6
2.8377	4	15	9	7	3.1283	47	9	-23	6
3.4635	22	82	11	7	3.6541	28	-24	-15	6
2.9169	24	14	11	7	2.8082	42	30	-13	6
3.2492	24	-20	12	7	3.2752	-9	9	-13	6
3.5103	24	-23	11	7	2.5714	0	25	-12	6
3.1123	26	-34	12	7	2.9231	-38	46	-11	6
3.9466	8	10	12	7	2.8022	26	9	-11	6
3.7561	-11	24	12	7	2.8748	12	-3	-10	6
3.3042	-12	3	14	7	2.4461	-35	60	-8	6
2.6733	32	41	15	7	4.1482	-9	11	-5	6
3.7863	-15	7	16	7	3.2759	-38	72	-4	6
3.2753	-53	3	18	7	3.849	3	19	-4	6
2.795	19	-40	18	7	2.5762	-39	-33	-4	6
2.8666	13	80	19	7	2.8125	-37	50	-3	6
2.7519	21	-42	19	7	3.6489	-25	9	-4	6
2.7966	-24	-38	21	7	2.8443	-35	54	-1	6
3.3183	-29	-34	23	7	3.0613	31	-40	-2	6
2.5793	22	78	26	7	2.8745	50	48	1	6
3.5531	-32	3	28	7	2.3887	-29	69	1	6
2.8875	20	-22	26	7	3.1303	38	-34	6	6
3.7314	27	14	27	7	2.9897	21	-48	5	6
2.8232	-28	40	33	7	2.5168	-23	84	8	6
2.6631	9	32	34	7	2.5019	-32	-42	5	6
3.9271	22	47	34	7	3.1438	27	81	9	6
3.2284	21	48	36	7	3.1033	34	50	8	6
2.5568	-20	31	39	7	2.4616	-17	-54	9	6
4.4288	31	-8	41	7	3.4719	7	36	10	6
3.6621	-33	-4	44	7	2.8057	-27	-38	10	6
3.2436	-18	12	50	7	2.8949	14	28	12	6
3.8128	16	32	54	7	3.0669	23	-39	12	6
2.5758	37	14	-30	6	3.5345	-10	19	13	6
2.6456	45	13	-26	6	2.5235	40	46	15	6
2.5588	41	5	-23	6	2.9612	41	-13	16	6
2.7973	20	-8	-14	6	2.5178	26	-27	16	6
2.6959	-18	-9	-15	6	2.7634	22	-33	17	6
2.5193	-39	49	-13	6	2.4555	-23	11	19	6
2.2655	-21	-13	-13	6	3.9734	30	-19	18	6
2.474	-5	36	-9	6	2.4919	28	10	21	6
3.65	23	-5	-12	6	3.2142	46	4	23	6
2.6648	-16	7	-11	6	2.8304	31	-33	21	6
2.4595	19	-30	-11	6	2.7537	17	45	23	6
2.756	21	-51	-8	6	2.4244	-8	31	23	6
2.5594	-22	-37	-5	6	3.5082	-34	47	26	6
3.1522	47	45	-5	6	2.5797	40	48	24	6
2.7088	28	22	-5	6	4.1256	-41	39	25	6
2.7806	-26	11	-5	6	2.6873	44	6	24	6
3.723	44	33	-2	6	3.5946	-48	-1	25	6
2.4195	25	65	0	6	3.2837	-36	60	26	6
2.5828	29	64	0	6	2.5303	36	47	27	6
3.8093	-24	44	0	6	3.026	-36	-4	27	6
2.632	-23	23	1	6	2.323	-33	-6	28	6
2.9512	-38	-35	1	6	2.6972	43	52	31	6
3.0746	-38	34	3	6	2.6519	13	21	30	6
3.1924	-5	22	3	6	2.6424	21	58	32	6
2.981	33	14	3	6	2.3169	25	33	31	6
4.5585	33	44	6	6	3.5311	23	48	32	6
4.8928	-15	34	6	6	3.3376	-28	35	32	6
2.3562	35	-33	9	6	2.4558	51	32	33	6
3.1206	33	50	11	6	2.5343	28	48	35	6
4.2164	4	13	10	6	2.6287	49	34	35	6
2.4989	22	-38	12	6	4.1387	13	5	36	6
3.5218	-23	-38	12	6	2.4304	31	-19	35	6
3.0365	-17	88	14	6	2.7326	-8	15	35	6
2.7347	-15	22	14	6	3.1149	-32	57	38	6
3.521	0	37	17	6	3.2193	-10	8	37	6
3.2657	15	-54	14	6	2.9086	28	5	37	6
2.3663	-7	41	15	6	2.6595	-29	39	39	6
2.8646	-15	13	17	6	3.492	25	-12	42	6
2.5676	-15	19	17	6	4.0236	-31	-8	44	6
3.2703	-33	-26	16	6	2.6278	27	36	44	6
2.5201	33	-3	19	6	2.7539	22	42	46	6
3.079	35	76	21	6	2.2864	13	-19	48	6
2.5352	-19	45	22	6	4.3363	-21	19	54	6
2.6655	-39	50	23	6	2.8206	-12	38	61	6
3.1	4	32	22	6	2.7653	35	3	-33	5
3.5071	35	-34	23	6	2.9176	51	24	-23	5
2.5985	-37	-6	23	6	2.5951	39	28	-20	5
2.4294	-18	83	28	6	2.7999	45	13	-15	5
3.4386	32	18	28	6	2.4191	17	-22	-13	5
2.611	-18	-39	30	6	2.3641	-9	-28	-13	5
3.1168	-15	55	30	6	2.96	-2	25	-12	5
2.9276	-25	48	31	6	3.1994	44	21	-12	5
2.9365	14	-40	33	6	3.542	14	6	-11	5
3.3059	-21	5	35	6	3.5763	3	-2	-11	5
2.6424	-17	39	37	6	3.325	-4	-4	-9	5
2.4474	-39	5	38	6	2.6259	-15	-25	-11	5
2.9984	-20	-21	38	6	3.4806	-16	-30	-10	5
3.4877	31	-13	41	6	2.7333	43	35	-9	5
3.1954	30	-12	43	6	2.9903	-45	12	-9	5
2.6939	22	42	46	6	2.9627	-37	79	-9	5
3.5428	-25	4	44	6	2.7537	-27	12	-6	5
2.5666	-18	57	47	6	2.9417	39	-35	-6	5
4.191	25	20	48	6	3.641	11	11	-4	5
2.9004	15	21	60	6	2.6555	34	10	-4	5
2.8176	14	23	64	6	2.7384	-5	1	-4	5
3.0216	-39	29	-21	5	3.7103	21	-44	-5	5
3.0899	-40	28	-18	5	2.5635	29	-36	-2	5
3.3628	19	-18	-17	5	2.4442	11	10	-1	5
3.1603	35	9	-16	5	2.5553	38	46	1	5
3.7724	-9	-27	-16	5	2.5786	27	75	3	5
2.1361	-33	46	-14	5	2.5994	33	-3	2	5
2.8239	49	43	-9	5	2.9066	-18	26	2	5
2.6723	-13	-23	-10	5	2.7063	56	19	2	5
3.7068	-10	29	-8	5	2.3922	12	-7	3	5
2.8119	12	-3	-7	5	2.5503	-20	28	5	5
3.6141	-35	13	-5	5	2.8221	-24	31	9	5
3.7542	50	54	-5	5	3.4129	32	1	8	5
2.8841	-33	22	-5	5	3.1936	-14	24	9	5
3.4175	-20	28	-2	5	2.8394	35	53	9	5
3.4945	-2	-9	-2	5	3.0771	30	-41	9	5
3.102	6	-26	-2	5	3.1555	26	33	10	5
2.6494	-15	-35	-2	5	2.9706	7	-30	10	5
2.9093	4	10	-1	5	3.5945	-16	16	13	5
2.7819	-28	67	1	5	3.1608	13	11	14	5
2.1782	-7	-31	4	5	3.66	9	88	17	5
2.6798	3	21	5	5	2.6914	29	41	16	5
2.7243	-26	-35	5	5	3.0968	17	21	15	5
2.754	22	83	7	5	3.1524	-17	18	16	5
2.2318	32	16	7	5	2.3188	15	85	18	5
3.5074	28	74	10	5	2.3743	-36	42	18	5
3.0305	-29	72	9	5	2.4843	-30	0	18	5
2.9324	40	-29	10	5	3.0107	21	-16	20	5
2.5785	32	-34	11	5	2.686	19	-38	19	5
2.5101	15	25	13	5	2.5052	-11	54	23	5
3.2859	-34	56	14	5	2.6666	40	-2	22	5
3.673	12	17	15	5	2.8003	36	65	24	5
3.0114	-16	16	15	5	3.3598	-14	47	26	5
3.6685	-44	-9	14	5	3.0213	-34	23	25	5
2.9686	-14	-28	14	5	3.5586	32	18	28	5
3.956	-25	-38	15	5	4.5177	21	52	29	5
2.3087	33	77	16	5	2.9799	-19	49	30	5
3.4252	-17	18	16	5	2.557	-9	-9	31	5
2.5989	-16	75	17	5	3.1058	19	-14	30	5
3.3901	14	85	18	5	5.1274	19	45	31	5
3.3306	10	74	17	5	2.39	-9	39	32	5
4.5102	16	11	17	5	3.5667	-29	-7	32	5
4.0252	-31	-17	17	5	2.9604	-36	47	33	5
3.0171	-54	6	18	5	2.8619	44	44	33	5
2.542	-42	-20	18	5	4.656	-22	-4	33	5
2.5575	-9	41	20	5	3.0785	-32	-22	34	5
3.4645	10	79	21	5	2.5656	-20	57	34	5
2.7819	8	61	24	5	3.9269	42	4	34	5
2.6945	46	5	22	5	2.8359	6	-3	35	5
2.7077	-18	-43	24	5	2.6295	33	15	36	5
2.7209	13	-51	24	5	3.3598	-16	61	39	5
2.3361	-12	53	25	5	3.2186	-30	-18	40	5
3.1134	-35	-30	25	5	2.5853	18	69	39	5
3.6913	41	48	28	5	2.2909	-19	38	39	5
2.6909	-46	26	27	5	3.1063	-27	41	40	5
2.7163	21	-33	26	5	2.9126	-31	29	41	5
3.6101	17	-32	27	5	2.3099	-14	42	42	5
2.7595	40	33	28	5	2.9798	30	-9	43	5
3.2525	-10	17	28	5	2.3406	30	11	46	5
5.2965	20	51	29	5	3.1961	-22	32	49	5
2.8635	-29	-7	32	5	2.9102	-28	19	57	5
4.3793	-22	-5	33	5	2.4163	42	9	-27	4
3.7212	-22	4	34	5	2.4223	48	17	-23	4
2.65	30	62	37	5	2.8509	46	13	-23	4
3.4573	19	3	35	5	2.6503	39	18	-23	4
4.1118	-19	-1	35	5	2.8325	49	16	-19	4
2.5667	40	24	38	5	2.5931	54	19	-16	4
2.8917	29	41	40	5	2.6388	18	-23	-15	4
3.4898	9	35	41	5	3.086	10	-35	-16	4
3.4004	30	-8	42	5	2.6495	-40	49	-15	4
3.4076	6	36	43	5	2.6715	10	2	-13	4
2.5363	29	0	43	5	3.3273	17	-24	-14	4
2.247	11	70	43	5	3.1523	43	17	-14	4
2.645	-28	34	44	5	2.2075	-34	12	-14	4
3.3259	30	-7	43	5	2.6785	-21	-18	-12	4
3.3397	29	-4	45	5	2.3344	40	15	-11	4
3.3501	-25	19	48	5	3.6903	37	67	-10	4
3.497	-25	20	49	5	3.6067	-5	3	-10	4
2.9311	-20	48	51	5	3.2255	35	67	-7	4
2.8868	21	45	51	5	2.4921	9	24	-8	4
3.117	20	37	52	5	2.5928	-8	11	-6	4
3.2977	17	34	55	5	2.9201	-19	-3	-7	4
3.2542	13	35	57	5	2.6711	-36	56	-6	4
3.16	34	1	-25	4	2.2581	47	37	-5	4
2.8787	31	39	-19	4	2.2252	-39	34	-4	4
2.2879	-10	18	-20	4	2.3632	30	28	-4	4
3.0757	18	-21	-15	4	2.7516	-4	19	-4	4
2.8973	-52	23	-15	4	3.0449	-36	5	-3	4
2.5714	-14	-40	-15	4	4.6104	-12	11	-4	4
2.9204	-51	24	-14	4	2.8767	-37	69	-3	4
2.3443	36	10	-14	4	2.4523	26	31	-3	4
2.886	19	-22	-12	4	2.7877	-14	23	-3	4
2.5746	-38	45	-12	4	2.9914	-8	16	-3	4
2.7492	-34	34	-12	4	2.6669	34	8	-2	4
2.9641	2	22	-12	4	2.8565	35	7	-2	4
3.2108	-7	35	-10	4	3.6563	2	-10	-3	4
2.9624	-8	33	-10	4	3.1289	21	-44	-2	4
4.116	-42	19	-10	4	2.8209	39	48	-1	4
2.5204	16	-32	-11	4	2.6743	-34	-7	-1	4
2.9488	-34	70	-8	4	2.9043	-27	32	0	4
2.7686	-30	19	-7	4	2.9347	-27	7	-1	4
2.7544	17	-20	-6	4	2.9611	34	1	0	4
3.0295	23	-29	-7	4	2.8776	-33	59	0	4
3.3893	48	53	-6	4	3.7664	3	18	1	4
3.586	-5	2	-5	4	2.4131	-9	11	0	4
3.0374	-26	27	-3	4	2.5869	-35	62	1	4
3.2141	4	6	-2	4	3.0932	-31	29	2	4
2.3494	38	47	-1	4	2.6999	-9	-3	3	4
3.178	-11	29	-2	4	3.0034	-4	21	4	4
4.1214	2	-3	-1	4	2.8243	27	-15	5	4
3.1271	31	57	-1	4	2.3394	43	43	7	4
2.7749	38	44	-1	4	3.4559	-15	34	6	4
2.7586	-24	32	0	4	2.8028	-15	18	6	4
3.4921	14	27	-1	4	2.5899	10	10	6	4
2.416	39	-34	-1	4	2.7007	11	-30	8	4
2.7194	26	33	1	4	3.1394	-32	14	9	4
3.5745	-27	28	1	4	3.0026	30	-7	9	4
3.5639	7	4	0	4	2.8258	-18	91	9	4
3.0931	-41	-34	0	4	2.1941	-23	49	10	4
2.4775	-30	63	1	4	2.3733	-34	62	11	4
2.3506	-12	0	1	4	3.445	-16	35	10	4
2.6593	21	86	3	4	3.5146	-46	50	11	4
3.1272	-11	24	2	4	3.0124	8	23	11	4
2.293	-11	20	3	4	3.7095	-13	25	12	4
2.757	30	-10	4	4	2.6659	-7	18	12	4
2.5921	-41	51	6	4	3.2574	-40	39	16	4
3.5235	34	46	6	4	3.5521	16	19	15	4
3.1427	-54	51	6	4	3.0168	-12	44	15	4
2.2161	43	43	7	4	2.3313	16	44	17	4
3.5878	6	-31	8	4	3.3958	0	37	16	4
2.6239	-18	43	7	4	3.9046	-15	22	15	4
5.67	9	-1	7	4	2.939	-13	18	16	4
2.644	-31	69	10	4	5.1934	14	13	15	4
3.1517	-16	29	9	4	2.2745	21	-43	15	4
2.5336	-20	6	9	4	3.2135	-17	-52	15	4
3.8869	-8	-27	12	4	2.7858	14	75	16	4
3.4386	-21	85	12	4	3.0666	-30	-18	16	4
3.3555	28	84	13	4	2.5615	-17	75	17	4
2.7395	33	62	13	4	3.4067	10	74	17	4
2.2886	30	34	13	4	2.7753	-20	46	17	4
2.5721	27	25	15	4	2.9546	26	29	19	4
3.258	15	74	15	4	4.1484	-16	9	17	4
2.7729	-7	38	16	4	3.685	-31	-17	17	4
3.2475	17	21	15	4	2.4873	-24	-33	17	4
2.8008	14	-54	16	4	2.8668	-10	-32	18	4
2.6966	-40	43	17	4	2.6674	-50	37	19	4
2.3162	32	-27	18	4	3.1581	-43	-18	18	4
2.9209	-47	-22	19	4	3.1801	-42	52	19	4
2.2935	-23	13	20	4	2.5702	33	-2	20	4
2.9873	16	-31	21	4	2.7924	-16	83	21	4
3.0235	-33	-37	21	4	2.6617	-55	37	20	4
2.8846	17	-46	20	4	2.7539	57	11	20	4
2.3647	-16	-51	21	4	2.6709	35	77	22	4
3.1856	-21	80	22	4	3.2569	-24	77	24	4
3.2876	29	-21	21	4	2.1868	-41	-2	23	4
2.8899	35	74	22	4	2.5046	22	77	25	4
2.3502	-3	32	22	4	3.0336	35	-4	24	4
3.2206	21	-35	24	4	3.3239	-20	44	28	4
2.7862	-14	50	25	4	3.4932	-31	13	29	4
2.7523	-9	20	26	4	3.3303	38	8	28	4
2.5743	39	1	27	4	2.3931	30	-17	28	4
3.137	-49	12	28	4	2.708	18	-27	28	4
3.004	13	-47	28	4	2.9915	12	-48	31	4
2.681	-31	13	28	4	2.7023	22	55	31	4
2.9691	8	9	28	4	2.9646	-22	54	31	4
2.6385	-15	-46	29	4	3.9282	24	48	31	4
4.1804	46	17	29	4	2.9541	-33	-5	33	4
2.3774	43	51	30	4	3.7281	-8	66	32	4
3.009	39	39	31	4	3.6101	25	-17	33	4
2.4988	53	27	31	4	2.31	-12	62	36	4
2.7222	-13	-48	30	4	2.8951	-30	50	35	4
3.772	24	48	31	4	3.0388	-7	12	37	4
3.0433	33	-1	32	4	2.7221	-32	1	37	4
2.7518	-23	69	33	4	3.1311	21	24	37	4
2.4774	-11	37	33	4	2.9035	-25	55	38	4
2.8747	48	33	34	4	3.0533	-30	28	38	4
2.8439	-51	38	36	4	2.9408	-33	12	39	4
3.0077	37	2	35	4	2.3396	30	-12	39	4
2.8472	-30	-14	36	4	2.3055	-12	67	42	4
3.9365	21	24	37	4	2.5745	19	47	43	4
2.9597	31	-17	37	4	2.4702	-29	31	42	4
2.515	-32	59	39	4	3.227	21	44	45	4
2.4779	-23	56	39	4	2.8368	-24	-2	45	4
3.0015	14	44	42	4	2.5698	14	-25	45	4
2.3182	18	-18	44	4	2.8108	-22	33	48	4
2.3252	18	46	43	4	3.7098	28	30	47	4
3.2415	-27	19	44	4	2.2469	-21	48	49	4
2.6138	10	47	44	4	2.8247	-18	-7	49	4
2.6388	-26	-2	44	4	2.5952	26	33	50	4
3.0573	17	-12	45	4	2.7599	-28	18	56	4
2.9046	-25	45	46	4	2.9337	8	37	57	4
3.5476	19	6	46	4	3.1737	16	51	59	4
2.5007	21	39	50	4	2.5428	-10	36	61	4
3.9334	22	18	52	4	2.9185	36	3	-30	3
2.8358	24	19	53	4	2.4066	34	4	-28	3
2.9635	9	37	59	4	3.1161	32	1	-26	3
2.9462	-10	32	-29	3	2.5357	-46	12	-26	3
3.6586	-8	36	-26	3	2.5675	48	18	-20	3
3.2345	46	14	-24	3	2.2035	3	23	-19	3
2.613	-48	19	-20	3	2.7381	57	16	-17	3
3.0348	-35	-1	-20	3	2.2882	39	43	-16	3
3.688	-5	36	-18	3	2.5402	-44	23	-16	3
2.5469	3	23	-19	3	2.4536	40	31	-14	3
2.3558	-51	16	-19	3	2.8347	54	21	-15	3
2.4886	-8	-43	-19	3	2.5712	38	41	-13	3
4.1841	13	26	-15	3	2.824	19	-5	-13	3
3.262	-39	43	-15	3	2.5358	-23	-10	-13	3
2.413	40	30	-15	3	2.6466	-3	22	-11	3
2.8139	-24	-22	-14	3	2.4933	45	17	-12	3
2.8642	-14	14	-14	3	2.6908	8	-3	-12	3
2.6327	36	9	-12	3	2.8792	4	-9	-11	3
3.04	-7	-14	-13	3	2.2272	6	12	-9	3
2.2154	-23	-23	-13	3	2.942	-35	7	-10	3
2.5828	-6	25	-12	3	2.2645	-41	19	-8	3
3.1221	29	4	-11	3	2.4658	3	14	-8	3
2.2747	-13	5	-11	3	2.9975	-34	-5	-7	3
3.2829	-24	-6	-11	3	2.4137	28	-12	-8	3
2.6493	-15	-18	-11	3	2.9665	-31	77	-6	3
2.3976	23	13	-10	3	2.6989	-32	69	-6	3
2.7535	-14	7	-10	3	3.0333	23	-28	-7	3
2.4575	-22	-1	-9	3	2.5331	14	8	-6	3
3.3681	33	0	-10	3	2.7826	4	-1	-6	3
2.6597	13	-15	-10	3	2.2338	33	-5	-5	3
2.2456	16	-15	-9	3	3.0632	21	-48	-6	3
2.8669	7	33	-9	3	2.7685	44	31	-3	3
3.8097	-26	12	-9	3	2.4412	-32	25	-2	3
2.3209	-29	23	-7	3	3.2644	10	17	-3	3
3.1599	-19	-22	-8	3	2.3494	-17	9	-3	3
2.8375	3	12	-7	3	2.7005	40	47	-1	3
2.649	-12	-57	-6	3	2.3062	-45	21	-1	3
2.184	8	30	-4	3	2.2042	48	19	-1	3
2.3684	-27	27	-6	3	2.6425	-9	0	-1	3
2.6343	9	3	-6	3	3.3874	25	-47	-1	3
2.196	-14	-7	-6	3	2.3056	48	51	-1	3
2.7338	-13	-12	-5	3	2.4087	-38	31	-1	3
2.6352	14	-55	-6	3	2.639	-15	25	-1	3
2.558	-39	67	-5	3	2.3199	29	-47	-1	3
2.2265	-7	-5	-5	3	2.4276	-30	58	0	3
4.2602	41	44	-3	3	3.382	-8	25	1	3
2.891	-25	9	-3	3	2.3229	-4	19	1	3
3.4255	-27	-32	-3	3	2.4988	-38	-35	0	3
3.0945	26	-33	-4	3	3.1082	28	81	2	3
2.436	-38	-38	-3	3	2.3059	26	68	1	3
2.2047	-37	65	-3	3	2.4097	34	58	2	3
3.0178	28	28	-2	3	4.2908	-17	30	2	3
2.9952	27	27	-2	3	2.2577	-46	21	2	3
2.7743	31	23	-2	3	2.2814	-21	89	2	3
3.2472	9	17	-3	3	3.2044	47	52	2	3
2.5996	-7	8	-3	3	2.2928	45	47	2	3
3.0694	22	-24	-3	3	2.0876	35	45	3	3
3.2998	-5	25	0	3	2.8956	12	21	2	3
2.7693	26	-47	-2	3	2.9556	-34	10	3	3
2.818	26	55	-1	3	2.1541	24	-29	3	3
3.3446	3	-23	-1	3	2.2505	-34	72	4	3
3.3938	29	-47	-1	3	2.5667	25	21	4	3
3.1397	44	45	1	3	2.3062	-16	-11	3	3
3.3439	27	30	1	3	2.3439	-27	-22	3	3
3.8594	-8	25	1	3	3.2016	42	50	5	3
3.0945	34	1	0	3	2.9065	33	12	5	3
2.6825	17	-16	1	3	2.606	10	11	5	3
2.9113	-8	-32	0	3	2.2859	22	39	6	3
3.622	25	49	1	3	2.9872	-6	9	6	3
2.7916	-11	21	1	3	2.4058	41	-31	5	3
2.7638	-56	15	1	3	2.1444	19	-51	5	3
2.8705	-25	74	2	3	2.5405	-42	51	7	3
2.4924	14	65	2	3	2.6684	33	72	7	3
2.8637	-27	53	3	3	2.2612	-22	35	7	3
2.6795	-23	44	3	3	3.0006	-20	33	7	3
2.8845	47	19	2	3	2.4431	-19	91	8	3
3.1043	-8	18	2	3	2.2232	-42	44	8	3
2.2814	-57	16	2	3	2.3051	-29	-14	8	3
3.1164	4	3	2	3	2.704	-28	-15	8	3
2.5079	43	-29	2	3	2.2571	-23	-25	9	3
2.6215	42	35	4	3	2.1708	28	-43	8	3
2.3756	-21	-46	3	3	3.062	-37	40	9	3
2.905	17	92	5	3	2.1964	-20	7	9	3
3.1164	-26	79	4	3	2.635	-19	88	11	3
4.4366	-54	50	5	3	2.3896	-27	77	10	3
2.4532	-20	43	4	3	3.5617	42	62	10	3
2.2667	18	33	5	3	3.308	-11	41	10	3
2.5341	-24	-36	4	3	3.2403	-12	8	11	3
2.2426	-35	45	6	3	2.4955	40	65	11	3
2.8778	-35	42	5	3	2.0954	42	45	11	3
3.4223	-17	25	5	3	2.5436	6	40	11	3
2.834	23	14	6	3	2.5623	12	-58	12	3
3.1251	7	11	5	3	3.6221	-21	85	12	3
2.7747	-32	67	7	3	2.4662	34	60	12	3
2.8184	24	33	6	3	2.9034	6	15	12	3
2.6218	-38	-35	6	3	2.4989	30	35	13	3
2.9026	-33	-49	7	3	2.2768	-19	28	13	3
2.4263	28	-11	8	3	2.5775	-11	17	13	3
3.2356	-30	-43	8	3	2.657	-8	12	13	3
2.2539	19	-46	8	3	2.6752	-13	2	13	3
2.1609	14	40	8	3	2.8902	-44	-8	13	3
3.2806	-23	32	8	3	2.7938	26	22	14	3
3.698	-29	23	8	3	2.2702	-12	8	15	3
2.8013	30	-7	8	3	2.4552	13	4	14	3
2.0777	-32	65	9	3	2.7402	-19	-51	15	3
2.6403	30	-40	9	3	2.7401	-14	88	15	3
2.5364	-22	31	11	3	3.1021	30	55	15	3
2.3735	13	-33	11	3	3.5041	35	50	15	3
3.0651	20	-45	11	3	2.3774	39	48	16	3
2.4537	28	30	11	3	2.8239	32	45	15	3
2.7567	-24	21	12	3	2.8003	36	40	16	3
2.4598	-6	20	11	3	2.5145	30	6	15	3
3.1617	-25	-27	12	3	2.5166	14	6	16	3
3.4424	-32	59	12	3	2.4199	-31	41	16	3
2.5686	-30	30	12	3	3.762	-21	26	17	3
2.3447	27	29	12	3	3.0247	-18	-51	16	3
3.3212	12	2	13	3	2.4679	-13	45	17	3
2.6526	-14	-31	12	3	2.166	-27	-22	17	3
2.3642	-28	86	13	3	2.9466	33	61	19	3
2.9644	-34	77	13	3	3.2354	39	44	18	3
2.5632	9	91	14	3	2.9314	-26	19	19	3
2.9451	34	59	14	3	2.6854	25	20	19	3
2.9688	-6	-24	14	3	3.3481	15	-50	19	3
3.4525	35	50	15	3	2.8627	-10	42	21	3
2.7387	-46	-6	16	3	3.3737	-50	4	20	3
3.3439	41	-8	16	3	2.8849	16	-32	21	3
2.2193	-21	-46	15	3	2.6059	30	-32	21	3
3.2051	-19	75	16	3	2.431	-33	65	21	3
3.4157	22	28	17	3	2.6458	-54	7	21	3
3.059	-14	15	16	3	2.3841	28	61	23	3
2.5929	-30	-17	16	3	2.5004	-49	6	22	3
3.5948	33	61	19	3	2.6086	32	-21	23	3
2.2555	-32	-34	18	3	2.2379	20	-25	23	3
2.9489	-32	-38	20	3	2.8073	16	-27	24	3
3.06	-17	16	19	3	2.0872	27	1	25	3
2.6988	56	9	20	3	2.1895	-47	40	26	3
2.4862	49	-1	19	3	2.4598	-11	30	25	3
2.3083	30	-37	19	3	2.6078	-32	25	25	3
2.6424	27	7	21	3	2.7263	-26	20	25	3
2.3786	13	83	22	3	2.5085	40	0	25	3
2.7187	-24	77	22	3	2.7267	48	0	25	3
2.4486	35	61	21	3	2.1553	-35	-6	25	3
2.1409	0	34	21	3	2.29	26	28	26	3
2.3362	7	28	24	3	2.7245	-11	25	27	3
2.9012	25	14	23	3	3.0144	44	10	26	3
2.7303	14	84	24	3	3.1576	42	8	26	3
3.2788	31	28	25	3	2.0667	-38	7	27	3
2.5097	-46	4	25	3	3.3381	7	66	27	3
2.1512	24	74	26	3	2.576	-42	38	28	3
2.2224	34	58	26	3	2.871	-46	24	28	3
3.5064	-14	47	26	3	2.505	-9	13	27	3
2.6112	9	24	26	3	2.1014	27	7	28	3
2.3125	-28	-23	26	3	2.4953	17	-32	28	3
2.6092	9	0	27	3	3.0994	32	-5	28	3
3.1727	34	68	28	3	3.7146	28	-19	28	3
2.741	11	21	28	3	2.9183	-28	-23	29	3
2.7363	8	1	28	3	2.2476	-19	55	29	3
3.4236	28	-19	28	3	2.5056	11	4	29	3
2.7766	28	51	30	3	2.7048	-42	1	29	3
2.7979	-42	0	30	3	2.6423	33	-2	29	3
2.5124	-22	54	32	3	3.2346	28	51	30	3
2.2812	-40	51	31	3	2.391	51	31	30	3
3.7345	-20	48	31	3	3.4463	-13	21	30	3
3.0501	17	48	31	3	2.9357	34	71	32	3
2.5389	19	-12	31	3	2.7718	-40	49	31	3
2.3753	-15	-44	32	3	2.957	-20	50	31	3
2.8613	-46	59	32	3	3.6689	17	48	31	3
2.8383	41	22	32	3	2.7982	-19	47	31	3
3.5405	19	-8	32	3	2.2936	10	34	31	3
4.3297	29	-12	33	3	2.6849	-20	29	32	3
3.0595	31	57	34	3	3.4503	-33	15	31	3
2.3177	-18	40	33	3	2.4365	36	1	32	3
2.5973	-27	26	33	3	3.5675	17	46	32	3
3.6607	-33	20	35	3	2.5847	10	5	33	3
2.3076	25	-17	34	3	3.2548	42	3	33	3
2.5097	-49	39	34	3	3.8295	29	-12	33	3
2.9484	41	22	34	3	3.8197	-33	20	34	3
2.1687	-31	47	35	3	2.2339	35	63	34	3
2.5783	-17	-35	35	3	3.1132	41	21	34	3
3.4869	9	7	36	3	2.3783	-30	-14	36	3
2.5224	16	-31	36	3	2.2023	10	65	36	3
2.7155	31	36	38	3	3.3063	-35	10	37	3
2.5265	-35	8	38	3	2.5379	-7	6	36	3
3.7857	-30	-10	39	3	2.872	-10	-1	36	3
3.0774	20	52	39	3	2.3354	-29	-21	37	3
3.2639	-25	53	39	3	2.5341	-34	-1	38	3
2.4397	47	41	39	3	2.9963	-30	-10	39	3
3.4437	18	70	40	3	2.8148	30	-16	39	3
2.7854	14	65	40	3	2.5973	19	72	41	3
2.7604	-32	-4	40	3	2.5493	10	37	40	3
2.2047	-21	57	41	3	2.5063	-20	17	41	3
3.4537	-20	50	42	3	2.5504	33	0	41	3
2.8539	-19	-19	41	3	3.191	-33	2	41	3
2.8946	15	-22	43	3	2.4444	-27	-13	42	3
2.6913	10	71	44	3	2.5277	15	-27	42	3
2.3004	19	1	45	3	2.8657	-16	71	42	3
2.937	-35	-11	45	3	2.3312	-19	-11	43	3
3.0362	-34	9	47	3	2.3213	22	41	44	3
2.8365	-19	-9	47	3	2.4476	-25	4	44	3
2.4132	15	62	47	3	2.4918	-25	-4	44	3
2.4075	22	34	48	3	2.7054	-19	-9	44	3
2.2654	-21	16	47	3	2.2459	-11	46	47	3
2.3244	18	-1	47	3	3.011	26	-3	45	3
2.6925	-15	-12	51	3	2.5504	-22	29	47	3
2.9687	-21	20	53	3	2.6232	-37	26	48	3
2.4329	-17	62	54	3	2.4207	17	0	46	3
2.3214	-16	12	54	3	2.2787	13	-22	48	3
2.5819	15	10	54	3	2.8344	17	6	49	3
2.2001	-14	-11	54	3	2.6312	20	49	50	3
2.4272	12	33	57	3	3.8167	-23	35	50	3
2.553	13	30	57	3	2.674	15	29	55	3
2.4929	-14	2	58	3	3.2359	15	34	57	3
